# Supplementary material for: 2,2-Dichloro-3,7,7,11-tetra­methyl-10-aza­tetra­cyclo­[6.5.0.01,3.09,11]trideca­ne
Source: Acta Crystallogr Sect E Struct Rep Online. 2013 Mar 28;69(Pt 4):o589–90. doi: 10.1107/S1600536813007642 (PMC3629633; doi:10.1107/S1600536813007642)
Supplement: Supplementary file 1 [file e-69-0o589-sup1.cif]

##############################################################################
#                                                                            #
# This CIF contains the data in a paper accepted for publication in          #
# Acta Crystallographica Section E. It conforms to the requirements of       #
# Notes for Authors for Acta Crystallographica Section E, and has been       #
# peer reviewed under the auspices of the IUCr Commission on Journals.       #
#                                                                            #
# Full details of the Crystallographic Information File format               #
# are given in the paper "The Crystallographic Information File (CIF):       #
# a New Standard Archive File for Crystallography" by S. R. Hall, F. H.      #
# Allen and I. D. Brown [Acta Cryst. (1991), A47, 655-685].                  #
#                                                                            #
# The current version of the core CIF dictionary is obtainable from          #
# ftp://ftp.iucr.org/pub/cif_core.dic.                                       #
#                                                                            #
# Software is freely available for graphical display of the structure(s)     #
# in this CIF. For information consult the CIF software page                 #
# http://www.iucr.org/resources/cif/software.                                #
#                                                                            #
# This file may be used for bona fide research purposes within the           #
# scientific community so long as proper attribution is given to the journal # 
# article from which it was obtained.                                        #
#                                                                            #
##############################################################################
data_I
_audit_creation_method     SHELXL-97
_chemical_name_systematic
;\
2,2-Dichloro-3,7,7,11-tetramethyl-10-\
azatetracyclo[6.5.0.0^1,3^.0^9,11^]tridecane
;
_chemical_name_common     ?
_chemical_formula_moiety     'C16 H25 Cl2 N'
_chemical_formula_sum     'C16 H25 Cl2 N'
_chemical_formula_iupac     'C16 H25 Cl2 N'
_chemical_formula_weight     302.27
_chemical_melting_point     ?
_symmetry_cell_setting     orthorhombic
_symmetry_space_group_name_H-M     'P 21 21 21'
_symmetry_space_group_name_Hall     'P 2ac 2ab'
loop_
    _symmetry_equiv_pos_as_xyz
    'x, y, z'
    '-x+1/2, -y, z+1/2'
    'x+1/2, -y+1/2, -z'
    '-x, y+1/2, -z+1/2'
_cell_length_a     8.607(3)
_cell_length_b     13.222(4)
_cell_length_c     13.973(4)
_cell_angle_alpha     90.00
_cell_angle_beta     90.00
_cell_angle_gamma     90.00
_cell_volume     1590.2(8)
_cell_formula_units_Z     4
_cell_measurement_reflns_used     3261
_cell_measurement_theta_min     2.78
_cell_measurement_theta_max     26.37
_cell_measurement_temperature     296(2)
_exptl_crystal_description     block
_exptl_crystal_colour     colourless
_exptl_crystal_size_max     0.43
_exptl_crystal_size_mid     0.31
_exptl_crystal_size_min     0.28
_exptl_crystal_density_diffrn     1.263
_exptl_crystal_density_meas     ?
_exptl_crystal_density_method     'not measured'
_exptl_crystal_F_000     648
_exptl_absorpt_coefficient_mu     0.396
_exptl_absorpt_correction_type     none
_exptl_absorpt_process_details     ?
_exptl_absorpt_correction_T_min     .
_exptl_absorpt_correction_T_max     .
_diffrn_ambient_temperature     296(2)
_diffrn_radiation_type     MoK\a
_diffrn_radiation_wavelength     0.71073
_diffrn_radiation_source     'fine-focus sealed tube'
_diffrn_radiation_monochromator     graphite
_diffrn_measurement_device_type     'Bruker X8 APEX Diffractometer'
_diffrn_measurement_method     '\f and \w scans'
_diffrn_reflns_number     22014
_diffrn_reflns_av_R_equivalents     0.0477
_diffrn_reflns_av_sigmaI/netI     0.0286
_diffrn_reflns_theta_min     2.78
_diffrn_reflns_theta_max     26.37
_diffrn_reflns_theta_full     26.37
_diffrn_measured_fraction_theta_max     0.999
_diffrn_measured_fraction_theta_full     0.999
_diffrn_reflns_limit_h_min     -10
_diffrn_reflns_limit_h_max     10
_diffrn_reflns_limit_k_min     -16
_diffrn_reflns_limit_k_max     16
_diffrn_reflns_limit_l_min     -17
_diffrn_reflns_limit_l_max     15
_refine_special_details
;
Refinement of <i>F</i>^2^ against all reflections. The weighted <i>R</i>-factor
<i>wR</i> and goodness of fit <i>S</i> are based on <i>F</i>^2^, conventional
<i>R</i>-factors <i>R</i> are based on <i>F</i>, with <i>F</i> set to zero for
negative <i>F</i>^2^. The threshold expression of <i>F</i>^2^ >
\s(<i>F</i>^2^) is used only for calculating <i>R</i>-factors(gt) <i>etc</i>.
and is not relevant to the choice of reflections for refinement.
<i>R</i>-factors based on <i>F</i>^2^ are statistically about twice as large
as those based on <i>F</i>, and <i>R</i>- factors based on all data will be
even larger.
;
_reflns_number_total     3261
_reflns_number_gt     2924
_reflns_threshold_expression     I>2sigma(I)
_refine_ls_structure_factor_coef     Fsqd
_refine_ls_matrix_type     full
_refine_ls_R_factor_all     0.0536
_refine_ls_R_factor_gt     0.0485
_refine_ls_wR_factor_gt     0.1384
_refine_ls_wR_factor_ref     0.1437
_refine_ls_goodness_of_fit_ref     1.064
_refine_ls_restrained_S_all     1.064
_refine_ls_number_reflns     3261
_refine_ls_number_parameters     172
_refine_ls_number_restraints     0
_refine_ls_hydrogen_treatment     constr
_refine_ls_weighting_scheme     calc
_refine_ls_weighting_details
         'calc w=1/[\s^2^(Fo^2^)+(0.0883P)^2^+0.3114P] where P=(Fo^2^+2Fc^2^)/3'
_atom_sites_solution_hydrogens     geom
_atom_sites_solution_primary     direct
_atom_sites_solution_secondary     difmap
_refine_ls_shift/su_max     0.001
_refine_ls_shift/su_mean     0.000
_refine_diff_density_max     0.326
_refine_diff_density_min     -0.372
_refine_ls_extinction_method     none
_refine_ls_extinction_coef     ?
_refine_ls_abs_structure_details
                              'Flack & Bernardinelli (2000), 1385 Friedel pairs'
_refine_ls_abs_structure_Flack     0.12(9)
loop_
    _atom_type_symbol
    _atom_type_description
    _atom_type_scat_dispersion_real
    _atom_type_scat_dispersion_imag
    _atom_type_scat_source
    'C' 'C' 0.0033 0.0016
                         'International Tables Vol C Tables 4.2.6.8 and 6.1.1.4'
    'H' 'H' 0.0000 0.0000
                         'International Tables Vol C Tables 4.2.6.8 and 6.1.1.4'
    'O' 'O' 0.0106 0.0060
                         'International Tables Vol C Tables 4.2.6.8 and 6.1.1.4'
    'Cl' 'Cl' 0.1484 0.1585
                         'International Tables Vol C Tables 4.2.6.8 and 6.1.1.4'
_computing_data_collection     'APEX2 (Bruker, 2009)'
_computing_cell_refinement     'SAINT (Bruker, 2009)'
_computing_data_reduction     'SAINT (Bruker, 2009)'
_computing_structure_solution     'SHELXS97 (Sheldrick, 2008)'
_computing_structure_refinement     'SHELXL97 (Sheldrick, 2008)'
_computing_molecular_graphics     'ORTEP-3 for Windows (Farrugia, 2012)'
_computing_publication_material
                               'PLATON (Spek, 2009) and publCIF (Westrip, 2010)'
loop_
    _atom_site_type_symbol
    _atom_site_label
    _atom_site_fract_x
    _atom_site_fract_y
    _atom_site_fract_z
    _atom_site_U_iso_or_equiv
    _atom_site_adp_type
    _atom_site_calc_flag
    _atom_site_refinement_flags
    _atom_site_occupancy
    _atom_site_symmetry_multiplicity
    _atom_site_disorder_assembly
    _atom_site_disorder_group
    C C1 0.4201(3) 0.11081(16) 0.12828(15) 0.0369(4) Uani d . 1 1 . .
    C C2 0.5296(3) 0.16233(19) 0.1977(2) 0.0484(6) Uani d . 1 1 . .
    C C3 0.3732(3) 0.20831(17) 0.18198(19) 0.0434(5) Uani d . 1 1 . .
    C C4 0.2502(3) 0.1978(2) 0.2585(2) 0.0565(7) Uani d . 1 1 . .
    H H4A 0.2472 0.2589 0.2968 0.068 Uiso calc R 1 1 . .
    H H4B 0.2763 0.1418 0.3002 0.068 Uiso calc R 1 1 . .
    C C5 0.0892(4) 0.1794(3) 0.2136(3) 0.0702(9) Uani d . 1 1 . .
    H H5A 0.0222 0.1493 0.2616 0.084 Uiso calc R 1 1 . .
    H H5B 0.0446 0.2442 0.1962 0.084 Uiso calc R 1 1 . .
    C C6 0.0895(3) 0.1110(3) 0.1247(2) 0.0659(8) Uani d . 1 1 . .
    H H6A -0.0176 0.1018 0.1047 0.079 Uiso calc R 1 1 . .
    H H6B 0.1420 0.1472 0.0737 0.079 Uiso calc R 1 1 . .
    C C7 0.1632(3) 0.0070(2) 0.1324(2) 0.0580(7) Uani d . 1 1 . .
    C C8 0.3404(3) 0.01312(17) 0.15959(18) 0.0417(5) Uani d . 1 1 . .
    H H8 0.3455 0.0116 0.2296 0.050 Uiso calc R 1 1 . .
    C C9 0.4322(4) -0.07729(18) 0.1245(2) 0.0571(7) Uani d . 1 1 . .
    H H9 0.3835 -0.1432 0.1356 0.069 Uiso calc R 1 1 . .
    C C10 0.5372(4) -0.0736(2) 0.0465(2) 0.0587(7) Uani d . 1 1 . .
    C C11 0.5738(4) 0.0256(2) -0.0032(2) 0.0586(7) Uani d . 1 1 . .
    H H11A 0.5704 0.0151 -0.0718 0.070 Uiso calc R 1 1 . .
    H H11B 0.6788 0.0458 0.0134 0.070 Uiso calc R 1 1 . .
    C C12 0.4628(3) 0.11134(17) 0.02269(18) 0.0463(5) Uani d . 1 1 . .
    H H12A 0.5110 0.1755 0.0069 0.056 Uiso calc R 1 1 . .
    H H12B 0.3689 0.1050 -0.0152 0.056 Uiso calc R 1 1 . .
    C C13 0.3622(4) 0.30807(19) 0.1274(2) 0.0622(8) Uani d . 1 1 . .
    H H13A 0.2553 0.3283 0.1229 0.093 Uiso calc R 1 1 . .
    H H13B 0.4041 0.2995 0.0643 0.093 Uiso calc R 1 1 . .
    H H13C 0.4201 0.3592 0.1607 0.093 Uiso calc R 1 1 . .
    C C14 0.0838(5) -0.0597(4) 0.2083(4) 0.1120(17) Uani d . 1 1 . .
    H H14A 0.1340 -0.1245 0.2105 0.168 Uiso calc R 1 1 . .
    H H14B -0.0237 -0.0685 0.1919 0.168 Uiso calc R 1 1 . .
    H H14C 0.0915 -0.0277 0.2698 0.168 Uiso calc R 1 1 . .
    C C15 0.1378(5) -0.0448(3) 0.0346(3) 0.0918(13) Uani d . 1 1 . .
    H H15A 0.1827 -0.1113 0.0358 0.138 Uiso calc R 1 1 . .
    H H15B 0.1865 -0.0055 -0.0148 0.138 Uiso calc R 1 1 . .
    H H15C 0.0285 -0.0499 0.0219 0.138 Uiso calc R 1 1 . .
    C C16 0.5914(7) -0.1679(2) -0.0021(3) 0.0979(15) Uani d . 1 1 . .
    H H16A 0.6623 -0.1507 -0.0526 0.147 Uiso calc R 1 1 . .
    H H16B 0.5037 -0.2031 -0.0285 0.147 Uiso calc R 1 1 . .
    H H16C 0.6429 -0.2106 0.0435 0.147 Uiso calc R 1 1 . .
    N N1 0.5979(4) -0.0721(2) 0.1464(2) 0.0727(8) Uani d . 1 1 . .
    H H1 0.6735 -0.0698 0.1866 0.087 Uiso calc R 1 1 . .
    Cl Cl1 0.69426(9) 0.22566(7) 0.15164(8) 0.0806(3) Uani d . 1 1 . .
    Cl Cl2 0.57859(12) 0.10793(7) 0.30962(6) 0.0787(3) Uani d . 1 1 . .
loop_
    _atom_site_aniso_label
    _atom_site_aniso_U_11
    _atom_site_aniso_U_22
    _atom_site_aniso_U_33
    _atom_site_aniso_U_12
    _atom_site_aniso_U_13
    _atom_site_aniso_U_23
    C1 0.0393(10) 0.0313(9) 0.0401(11) 0.0019(9) -0.0026(9) 0.0007(8)
    C2 0.0426(13) 0.0495(13) 0.0530(14) 0.0034(10) -0.0124(11) -0.0055(12)
    C3 0.0428(12) 0.0363(11) 0.0511(13) 0.0038(9) -0.0107(10) -0.0061(10)
    C4 0.0541(15) 0.0578(15) 0.0577(16) 0.0119(13) -0.0002(13) -0.0190(12)
    C5 0.0458(15) 0.0760(19) 0.089(2) 0.0104(14) 0.0044(16) -0.0241(17)
    C6 0.0408(13) 0.0736(18) 0.083(2) 0.0009(13) -0.0108(14) -0.0123(16)
    C7 0.0523(16) 0.0500(14) 0.0716(19) -0.0133(12) -0.0001(14) -0.0002(13)
    C8 0.0499(13) 0.0351(10) 0.0402(11) 0.0013(9) 0.0042(10) 0.0026(9)
    C9 0.0725(18) 0.0337(11) 0.0652(16) 0.0058(11) 0.0107(15) 0.0050(11)
    C10 0.081(2) 0.0435(13) 0.0513(14) 0.0133(13) 0.0098(14) -0.0016(11)
    C11 0.0768(19) 0.0514(13) 0.0476(14) 0.0046(13) 0.0133(15) 0.0026(12)
    C12 0.0583(14) 0.0389(10) 0.0417(12) -0.0006(11) 0.0012(11) 0.0066(9)
    C13 0.0754(19) 0.0315(11) 0.080(2) 0.0063(12) -0.0126(16) -0.0043(12)
    C14 0.073(3) 0.111(3) 0.152(4) -0.030(2) 0.025(3) 0.043(3)
    C15 0.086(3) 0.076(2) 0.113(3) -0.021(2) -0.016(2) -0.032(2)
    C16 0.158(4) 0.0552(17) 0.080(2) 0.038(2) 0.038(3) -0.0021(16)
    N1 0.0837(19) 0.0743(16) 0.0603(14) 0.0316(14) -0.0066(14) 0.0046(13)
    Cl1 0.0445(4) 0.0787(5) 0.1185(8) -0.0163(3) -0.0029(4) -0.0138(5)
    Cl2 0.0834(6) 0.0917(6) 0.0611(4) 0.0245(5) -0.0341(4) -0.0037(4)
_geom_special_details
;
All e.s.d.'s (except the e.s.d. in the dihedral angle between two l.s. planes)
are estimated using the full covariance matrix. The cell e.s.d.'s are taken
into account individually in the estimation of e.s.d.'s in distances, angles
and torsion angles; correlations between e.s.d.'s in cell parameters are only
used when they are defined by crystal symmetry. An approximate (isotropic)
treatment of cell e.s.d.'s is used for estimating e.s.d.'s involving l.s.
planes.
;
loop_
    _geom_bond_atom_site_label_1
    _geom_bond_atom_site_label_2
    _geom_bond_site_symmetry_2
    _geom_bond_distance
    _geom_bond_publ_flag
    C1 C2 . 1.514(3) ?
    C1 C12 . 1.521(3) ?
    C1 C8 . 1.527(3) ?
    C1 C3 . 1.545(3) ?
    C2 C3 . 1.493(3) ?
    C2 Cl1 . 1.767(3) ?
    C2 Cl2 . 1.772(3) ?
    C3 C4 . 1.511(4) ?
    C3 C13 . 1.527(4) ?
    C4 C5 . 1.540(4) ?
    C4 H4A . 0.9700 ?
    C4 H4B . 0.9700 ?
    C5 C6 . 1.537(5) ?
    C5 H5A . 0.9700 ?
    C5 H5B . 0.9700 ?
    C6 C7 . 1.518(4) ?
    C6 H6A . 0.9700 ?
    C6 H6B . 0.9700 ?
    C7 C14 . 1.539(5) ?
    C7 C15 . 1.545(5) ?
    C7 C8 . 1.574(4) ?
    C8 C9 . 1.515(3) ?
    C8 H8 . 0.9800 ?
    C9 C10 . 1.416(4) ?
    C9 N1 . 1.460(5) ?
    C9 H9 . 0.9800 ?
    C10 C16 . 1.495(4) ?
    C10 N1 . 1.491(4) ?
    C10 C11 . 1.517(4) ?
    C11 C12 . 1.526(4) ?
    C11 H11A . 0.9700 ?
    C11 H11B . 0.9700 ?
    C12 H12A . 0.9700 ?
    C12 H12B . 0.9700 ?
    C13 H13A . 0.9600 ?
    C13 H13B . 0.9600 ?
    C13 H13C . 0.9600 ?
    C14 H14A . 0.9600 ?
    C14 H14B . 0.9600 ?
    C14 H14C . 0.9600 ?
    C15 H15A . 0.9600 ?
    C15 H15B . 0.9600 ?
    C15 H15C . 0.9600 ?
    C16 H16A . 0.9600 ?
    C16 H16B . 0.9600 ?
    C16 H16C . 0.9600 ?
    N1 H1 . 0.8600 ?
loop_
    _geom_angle_atom_site_label_1
    _geom_angle_atom_site_label_2
    _geom_angle_atom_site_label_3
    _geom_angle_site_symmetry_1
    _geom_angle_site_symmetry_3
    _geom_angle
    _geom_angle_publ_flag
    C2 C1 C12 . . 118.0(2) ?
    C2 C1 C8 . . 118.5(2) ?
    C12 C1 C8 . . 112.99(19) ?
    C2 C1 C3 . . 58.42(15) ?
    C12 C1 C3 . . 122.04(19) ?
    C8 C1 C3 . . 116.70(19) ?
    C3 C2 C1 . . 61.83(16) ?
    C3 C2 Cl1 . . 118.46(19) ?
    C1 C2 Cl1 . . 118.6(2) ?
    C3 C2 Cl2 . . 120.6(2) ?
    C1 C2 Cl2 . . 122.04(18) ?
    Cl1 C2 Cl2 . . 108.84(14) ?
    C2 C3 C4 . . 119.4(2) ?
    C2 C3 C13 . . 118.8(2) ?
    C4 C3 C13 . . 112.9(2) ?
    C2 C3 C1 . . 59.75(15) ?
    C4 C3 C1 . . 116.7(2) ?
    C13 C3 C1 . . 119.6(2) ?
    C3 C4 C5 . . 110.9(2) ?
    C3 C4 H4A . . 109.5 ?
    C5 C4 H4A . . 109.5 ?
    C3 C4 H4B . . 109.5 ?
    C5 C4 H4B . . 109.5 ?
    H4A C4 H4B . . 108.0 ?
    C6 C5 C4 . . 114.9(2) ?
    C6 C5 H5A . . 108.5 ?
    C4 C5 H5A . . 108.5 ?
    C6 C5 H5B . . 108.5 ?
    C4 C5 H5B . . 108.5 ?
    H5A C5 H5B . . 107.5 ?
    C7 C6 C5 . . 118.4(3) ?
    C7 C6 H6A . . 107.7 ?
    C5 C6 H6A . . 107.7 ?
    C7 C6 H6B . . 107.7 ?
    C5 C6 H6B . . 107.7 ?
    H6A C6 H6B . . 107.1 ?
    C6 C7 C14 . . 112.5(3) ?
    C6 C7 C15 . . 106.3(3) ?
    C14 C7 C15 . . 107.0(3) ?
    C6 C7 C8 . . 112.1(2) ?
    C14 C7 C8 . . 107.0(3) ?
    C15 C7 C8 . . 111.9(3) ?
    C9 C8 C1 . . 109.9(2) ?
    C9 C8 C7 . . 112.8(2) ?
    C1 C8 C7 . . 114.2(2) ?
    C9 C8 H8 . . 106.5 ?
    C1 C8 H8 . . 106.5 ?
    C7 C8 H8 . . 106.5 ?
    C10 C9 N1 . . 62.4(2) ?
    C10 C9 C8 . . 123.7(2) ?
    N1 C9 C8 . . 113.8(2) ?
    C10 C9 H9 . . 115.3 ?
    N1 C9 H9 . . 115.3 ?
    C8 C9 H9 . . 115.3 ?
    C9 C10 C16 . . 121.3(3) ?
    C9 C10 N1 . . 60.2(2) ?
    C16 C10 N1 . . 109.1(3) ?
    C9 C10 C11 . . 121.0(2) ?
    C16 C10 C11 . . 116.7(3) ?
    N1 C10 C11 . . 110.1(3) ?
    C10 C11 C12 . . 113.8(2) ?
    C10 C11 H11A . . 108.8 ?
    C12 C11 H11A . . 108.8 ?
    C10 C11 H11B . . 108.8 ?
    C12 C11 H11B . . 108.8 ?
    H11A C11 H11B . . 107.7 ?
    C1 C12 C11 . . 112.2(2) ?
    C1 C12 H12A . . 109.2 ?
    C11 C12 H12A . . 109.2 ?
    C1 C12 H12B . . 109.2 ?
    C11 C12 H12B . . 109.2 ?
    H12A C12 H12B . . 107.9 ?
    C3 C13 H13A . . 109.5 ?
    C3 C13 H13B . . 109.5 ?
    H13A C13 H13B . . 109.5 ?
    C3 C13 H13C . . 109.5 ?
    H13A C13 H13C . . 109.5 ?
    H13B C13 H13C . . 109.5 ?
    C7 C14 H14A . . 109.5 ?
    C7 C14 H14B . . 109.5 ?
    H14A C14 H14B . . 109.5 ?
    C7 C14 H14C . . 109.5 ?
    H14A C14 H14C . . 109.5 ?
    H14B C14 H14C . . 109.5 ?
    C7 C15 H15A . . 109.5 ?
    C7 C15 H15B . . 109.5 ?
    H15A C15 H15B . . 109.5 ?
    C7 C15 H15C . . 109.5 ?
    H15A C15 H15C . . 109.5 ?
    H15B C15 H15C . . 109.5 ?
    C10 C16 H16A . . 109.5 ?
    C10 C16 H16B . . 109.5 ?
    H16A C16 H16B . . 109.5 ?
    C10 C16 H16C . . 109.5 ?
    H16A C16 H16C . . 109.5 ?
    H16B C16 H16C . . 109.5 ?
    C9 N1 C10 . . 57.3(2) ?
    C9 N1 H1 . . 151.3 ?
    C10 N1 H1 . . 151.3 ?
data_global
_journal_date_recd_electronic     2013-03-18
_journal_date_accepted     2013-03-19
_journal_name_full     'Acta Crystallographica, Section E'
_journal_year     2013
_journal_volume     69
_journal_issue      4
_journal_page_first     o589
_journal_page_last     o590
_journal_paper_category     QO
_journal_paper_doi     10.1107/S1600536813007642
_journal_coeditor_code     TK5210
_publ_contact_author_name     'Abdelouahd Oukhrib'
_publ_contact_author_address
;
Laboratoire de Chimie Biomol\'eculaire, Substances Naturelles et
R\'eactivit\'e "Unit\'e Associ\'ee au CNRST(URAC16)", Universit\'e Cadi Ayyad,
Facult\'e des Sciences Semlalia, BP 2390, Bd My Abdellah,
40000 Marrakech, Morocco
;
_publ_contact_author_email     'berraho@uca.ma'
_publ_contact_author_fax     '0021224437408'
_publ_contact_author_phone     '0021224434649'
_publ_section_title
;\
2,2-Dichloro-3,7,7,11-tetramethyl-10-azatetracyclo[6.5.0.0^1,3^.0^9,11^]\
tridecane
;
loop_
    _publ_author_name
    _publ_author_address
    'Oukhrib, Abdelouahd'
;
Laboratoire de Chimie Biomol\'eculaire, Substances Naturelles et
R\'eactivit\'e "Unit\'e Associ\'ee au CNRST (URAC16)", Universit\'e Cadi Ayyad,
Facult\'e des Sciences Semlalia, BP 2390, Bd My Abdellah,
40000 Marrakech, Morocco
;
    'Benharref, Ahmed'
;
Laboratoire de Chimie Biomol\'eculaire, Substances Naturelles et
R\'eactivit\'e "Unit\'e Associ\'ee au CNRST (URAC16)", Universit\'e Cadi Ayyad,
Facult\'e des Sciences Semlalia, BP 2390, Bd My Abdellah,
40000 Marrakech, Morocco
;
    'Saadi, Mohamed'
;
Laboratoire de Chimie du Solide Appliqu\'ee, Universit\'e Mohammed V-Agdal,
Facult\'e des Sciences, Avenue Ibn Battouta, BP 1014, Rabat, Morocco
;
    'Berraho, Moha'
;
Laboratoire de Chimie Biomol\'eculaire, Substances Naturelles et
R\'eactivit\'e "Unit\'e Associ\'ee au CNRST (URAC16)", Universit\'e Cadi Ayyad,
Facult\'e des Sciences Semlalia, BP 2390, Bd My Abdellah,
40000 Marrakech, Morocco
;
    'El Ammari, Lahcen'
;
Laboratoire de Chimie du Solide Appliqu\'ee, Universit\'e Mohammed V-Agdal,
Facult\'e des Sciences, Avenue Ibn Battouta, BP 1014, Rabat, Morocco
;
_iucr_refine_instructions_details
;
TITL EL_D805_DRX6_OX11O in P2(1)2(1)2(1)
CELL  0.71073   8.6073  13.2216  13.9734   90.000   90.000   90.000
ZERR     4.00   0.0025   0.0039   0.0042    0.000    0.000    0.000
LATT  -1
SYMM  1/2 - X, - Y, 1/2 + Z
SYMM  1/2 + X, 1/2 - Y, - Z
SYMM  - X, 1/2 + Y, 1/2 - Z
SFAC  C    H    N    CL
UNIT  64   100  4    8
MERG   2
OMIT     0   1   1
shel 40 0.80
FMAP   2
PLAN   10
ACTA
BOND
BOND   $H
L.S.  10
TEMP    23.00
WGHT      0.0883      0.3114
FVAR       0.26103
C1    1    0.420049    0.110804    0.128267    11.00000    0.03929    0.03133 =
         0.04024    0.00024   -0.00244    0.00172
C2    1    0.529834    0.162369    0.197569    11.00000    0.04247    0.04947 =
         0.05249   -0.00563   -0.01225    0.00333
C3    1    0.373176    0.208278    0.182000    11.00000    0.04272    0.03610 =
         0.05076   -0.00590   -0.01032    0.00397
C4    1    0.250221    0.197850    0.258453    11.00000    0.05408    0.05769 =
         0.05771   -0.01883   -0.00036    0.01208
AFIX  23
H4A   2    0.247234    0.258988    0.296780    11.00000   -1.20000
H4B   2    0.276410    0.141833    0.300278    11.00000   -1.20000
AFIX   0
C5    1    0.089302    0.179370    0.213605    11.00000    0.04590    0.07636 =
         0.08857   -0.02395    0.00467    0.01065
AFIX  23
H5A   2    0.022409    0.149112    0.261577    11.00000   -1.20000
H5B   2    0.044605    0.244183    0.196287    11.00000   -1.20000
AFIX   0
C6    1    0.089702    0.111011    0.124540    11.00000    0.04072    0.07361 =
         0.08296   -0.01152   -0.01098    0.00147
AFIX  23
H6A   2   -0.017272    0.101987    0.104443    11.00000   -1.20000
H6B   2    0.142606    0.147158    0.073677    11.00000   -1.20000
AFIX   0
C7    1    0.162980    0.007075    0.132402    11.00000    0.05231    0.05027 =
         0.07223   -0.00057    0.00044   -0.01373
C8    1    0.340346    0.013157    0.159539    11.00000    0.04968    0.03516 =
         0.03996    0.00263    0.00431    0.00139
AFIX  13
H8    2    0.345218    0.011907    0.229598    11.00000   -1.20000
AFIX   0
C9    1    0.430650   -0.077351    0.125413    11.00000    0.07299    0.03393 =
         0.06530    0.00505    0.01131    0.00566
AFIX  13
H9    2    0.381576   -0.143151    0.136754    11.00000   -1.20000
AFIX   0
C10   1    0.538978   -0.073405    0.045637    11.00000    0.08023    0.04371 =
         0.05175   -0.00140    0.01065    0.01327
C11   1    0.573830    0.025613   -0.003183    11.00000    0.07662    0.05178 =
         0.04746    0.00272    0.01341    0.00471
AFIX  23
H11A  2    0.570468    0.015293   -0.071879    11.00000   -1.20000
H11B  2    0.678683    0.046073    0.013325    11.00000   -1.20000
AFIX   0
C12   1    0.462679    0.111296    0.022668    11.00000    0.05861    0.03887 =
         0.04185    0.00697    0.00143   -0.00118
AFIX  23
H12A  2    0.510730    0.175507    0.006811    11.00000   -1.20000
H12B  2    0.368773    0.104890   -0.015228    11.00000   -1.20000
AFIX   0
C13   1    0.362039    0.308131    0.127400    11.00000    0.07516    0.03143 =
         0.07965   -0.00410   -0.01313    0.00623
AFIX  33
H13A  2    0.255165    0.328352    0.122919    11.00000   -1.50000
H13B  2    0.403987    0.299561    0.064261    11.00000   -1.50000
H13C  2    0.419966    0.359224    0.160712    11.00000   -1.50000
AFIX   0
C14   1    0.083826   -0.059652    0.208338    11.00000    0.07312    0.11190 =
         0.15323    0.04416    0.02454   -0.02982
AFIX  33
H14A  2    0.134131   -0.124416    0.210498    11.00000   -1.50000
H14B  2   -0.023675   -0.068512    0.192066    11.00000   -1.50000
H14C  2    0.091648   -0.027653    0.269820    11.00000   -1.50000
AFIX   0
C15   1    0.137716   -0.044903    0.034793    11.00000    0.08442    0.07693 =
         0.11252   -0.03258   -0.01664   -0.02132
AFIX  33
H15A  2    0.182618   -0.111352    0.036161    11.00000   -1.50000
H15B  2    0.186416   -0.005646   -0.014608    11.00000   -1.50000
H15C  2    0.028394   -0.050056    0.022083    11.00000   -1.50000
AFIX   0
C16   1    0.591339   -0.168019   -0.002051    11.00000    0.15813    0.05570 =
         0.07851   -0.00245    0.03808    0.03781
AFIX  33
H16A  2    0.662410   -0.151625   -0.052675    11.00000   -1.50000
H16B  2    0.503067   -0.202840   -0.028088    11.00000   -1.50000
H16C  2    0.642339   -0.210663    0.043830    11.00000   -1.50000
AFIX   0
N1    3    0.597833   -0.072028    0.146367    11.00000    0.08331    0.07465 =
         0.06065    0.00426   -0.00650    0.03107
AFIX  43
H1    2    0.673342   -0.069788    0.186616    11.00000   -1.20000
AFIX   0
CL1   4    0.694347    0.225662    0.151642    11.00000    0.04454    0.07858 =
         0.11838   -0.01390   -0.00301   -0.01629
CL2   4    0.578705    0.107936    0.309583    11.00000    0.08346    0.09185 =
         0.06099   -0.00388   -0.03409    0.02457
HKLF 4
REM  EL_D805_DRX6_OX11O in P2(1)2(1)2(1)
REM R1 =  0.0490 for   2924 Fo > 4sig(Fo)  and  0.0541 for all   3261 data
REM    172 parameters refined using      1 restraints
END
WGHT      0.0883      0.3114
REM Highest difference peak  0.330,  deepest hole -0.380,  1-sigma level  0.055
Q1    1   0.7015  0.1855  0.1998  11.00000  0.05    0.33
Q2    1   0.0663  0.0698  0.2355  11.00000  0.05    0.27
Q3    1   0.3492 -0.0955 -0.0028  11.00000  0.05    0.23
Q4    1   0.5576 -0.2241  0.0365  11.00000  0.05    0.21
Q5    1   0.0739  0.0457  0.0555  11.00000  0.05    0.21
Q6    1   0.0235  0.1857  0.2484  11.00000  0.05    0.18
Q7    1   0.6313  0.0760  0.2775  11.00000  0.05    0.18
Q8    1   0.3404  0.3573  0.1753  11.00000  0.05    0.17
Q9    1   0.3117  0.1999  0.2184  11.00000  0.05    0.16
Q10   1   0.1707  0.1962  0.2252  11.00000  0.05    0.16
;
