# Supplementary material for: 2,2-Dichloro-3,7,7,11-tetra­methyl-10-aza­tetra­cyclo­[6.5.0.01,3.09,11]trideca­ne
Source: Acta Crystallogr Sect E Struct Rep Online. 2013 Mar 28;69(Pt 4):o589–90. doi: 10.1107/S1600536813007642 (PMC3629633; doi:10.1107/S1600536813007642)
Supplement: Supplementary file 2 [file e-69-0o589-Isup2.hkl]

# 
# h,k,l, Fc-squared, Fo-squared, sigma(Fo-squared) and status flag 
# 
data_I
_shelx_title ' EL_D805_DRX6_OX11O in P2(1)2(1)2(1)' 
_shelx_refln_list_code          4 
_shelx_F_calc_maximum      129.05 
_exptl_crystal_F_000       648.00 
_reflns_d_resolution_high  0.8002 
 
loop_ 
 _symmetry_equiv_pos_as_xyz 
 'x, y, z' 
 '-x+1/2, -y, z+1/2' 
 'x+1/2, -y+1/2, -z' 
 '-x, y+1/2, -z+1/2' 
 
_cell_length_a     8.6073 
_cell_length_b    13.2216 
_cell_length_c    13.9734 
_cell_angle_alpha  90.000 
_cell_angle_beta   90.000 
_cell_angle_gamma  90.000 
 
_shelx_F_squared_multiplier     1.000 
 
loop_ 
 _refln_index_h 
 _refln_index_k 
 _refln_index_l 
 _refln_F_squared_calc 
 _refln_F_squared_meas 
 _refln_F_squared_sigma 
 _refln_observed_status 
   2   0   0     5166.65     5550.90    128.13 o 
   4   0   0     3185.19     3169.67     73.22 o 
   6   0   0      578.50      586.55     14.11 o 
   8   0   0      388.86      349.78     11.17 o 
  10   0   0       34.42       31.98      6.31 o 
   1   1   0     1611.08     2003.22     59.00 o 
   2   1   0       96.02      163.45      3.19 o 
   3   1   0       68.83       21.02      0.70 o 
   4   1   0      129.68      139.47      3.10 o 
   5   1   0      555.96      648.78     11.48 o 
   6   1   0      950.32      905.85     15.24 o 
   7   1   0        0.54        2.92      0.69 o 
   8   1   0      117.67      129.57      3.17 o 
   9   1   0        5.15        4.48      1.44 o 
  10   1   0       49.80       42.69      5.07 o 
   0   2   0      296.68      265.01      5.95 o 
   1   2   0     1419.09     1567.30     26.43 o 
   2   2   0     4448.81     4729.93    101.57 o 
   3   2   0       15.26        9.29      1.33 o 
   4   2   0      732.45      760.21     13.27 o 
   5   2   0       73.86      116.25      3.38 o 
   6   2   0       70.35       68.93      1.70 o 
   7   2   0       86.75       92.12      2.05 o 
   8   2   0        0.11       -0.66      0.66 o 
   9   2   0        4.73        2.87      1.07 o 
  10   2   0       77.04       80.91      5.32 o 
   1   3   0     2337.47     2585.74     39.71 o 
   2   3   0      387.01      207.18      8.31 o 
   3   3   0        2.24        2.67      0.41 o 
   4   3   0     1532.23     1544.48     26.89 o 
   5   3   0      405.72      420.83     13.73 o 
   6   3   0      353.04      332.45      5.89 o 
   7   3   0      306.55      300.50      7.44 o 
   8   3   0        5.13        3.84      1.11 o 
   9   3   0        0.41        1.06      1.13 o 
  10   3   0        1.85        1.38      3.45 o 
   0   4   0      536.25      570.17     12.54 o 
   1   4   0      661.64      686.27     10.24 o 
   2   4   0     8541.97     8648.93    162.02 o 
   3   4   0       13.08       22.20      0.86 o 
   4   4   0        0.07        2.45      0.48 o 
   5   4   0      784.38      730.33     11.32 o 
   6   4   0     1382.28     1334.29     20.39 o 
   7   4   0        0.58        2.62      0.71 o 
   8   4   0        7.90        2.10      1.86 o 
   9   4   0       15.55       14.62      1.53 o 
  10   4   0        0.10        0.37      0.93 o 
   1   5   0       11.27        4.17      0.46 o 
   2   5   0      121.19       52.02      1.69 o 
   3   5   0       54.77       37.54      1.38 o 
   4   5   0      617.12      607.36     10.38 o 
   5   5   0       47.46       62.95      3.55 o 
   6   5   0      221.26      200.92      3.39 o 
   7   5   0       95.10      105.37      2.57 o 
   8   5   0        0.01        0.48      1.01 o 
   9   5   0       70.07       77.79      3.33 o 
  10   5   0       22.85       15.37      1.54 o 
   0   6   0      517.74      316.52      6.26 o 
   1   6   0      174.13      206.48      3.22 o 
   2   6   0      344.81      448.18     28.01 o 
   3   6   0      877.44     1026.20     17.40 o 
   4   6   0       10.34       10.26      1.71 o 
   5   6   0      417.33      438.06      7.69 o 
   6   6   0      114.70      130.71      2.38 o 
   7   6   0        0.43        0.46      0.82 o 
   8   6   0      161.87      140.02      4.34 o 
   9   6   0        8.40        7.08      1.64 o 
  10   6   0       28.88       22.70      3.31 o 
   1   7   0      673.54      706.31     12.21 o 
   2   7   0     1109.63     1055.58     15.72 o 
   3   7   0      169.42      167.86      2.98 o 
   4   7   0      106.48      105.34      2.12 o 
   5   7   0       82.21       85.62      4.58 o 
   6   7   0       47.52       50.34      1.48 o 
   7   7   0      268.71      260.79      6.21 o 
   8   7   0        5.05        3.26      1.28 o 
   9   7   0       51.47       50.69      2.85 o 
   0   8   0        0.60        2.56      0.58 o 
   1   8   0       42.15       57.37      1.21 o 
   2   8   0       23.45       33.21      2.19 o 
   3   8   0      349.23      326.47      5.45 o 
   4   8   0       19.38       21.92      0.92 o 
   5   8   0       27.88       26.54      1.06 o 
   6   8   0       48.13       44.27      1.48 o 
   7   8   0       97.92      104.65      3.10 o 
   8   8   0       94.80       83.77      3.77 o 
   9   8   0        3.13        3.04      1.70 o 
   1   9   0        2.94        4.80      0.79 o 
   2   9   0      174.68      144.30      3.27 o 
   3   9   0      149.77      131.37      2.61 o 
   4   9   0        2.61        0.11      0.67 o 
   5   9   0        4.55        3.17      0.94 o 
   6   9   0       21.20       20.12      1.42 o 
   7   9   0        1.72        2.48      1.27 o 
   8   9   0        6.78        3.66      1.75 o 
   9   9   0       98.97      117.42      4.61 o 
   0  10   0     1030.10     1000.74     20.49 o 
   1  10   0     1472.74     1461.20     19.02 o 
   2  10   0        3.88        1.56      0.57 o 
   3  10   0      205.50      202.37      3.61 o 
   4  10   0       27.05       25.20      1.83 o 
   5  10   0       12.52       14.43      1.07 o 
   6  10   0       66.24       53.08      2.55 o 
   7  10   0      114.06      107.89      4.09 o 
   8  10   0        0.44        0.09      1.81 o 
   1  11   0      165.03      154.11      2.71 o 
   2  11   0        0.34        0.59      0.66 o 
   3  11   0       95.83      108.12      2.35 o 
   4  11   0       20.69       19.81      1.45 o 
   5  11   0       25.18       26.72      1.32 o 
   6  11   0        0.15        0.02      1.49 o 
   7  11   0       13.69       15.58      2.31 o 
   8  11   0       69.24       83.92      4.37 o 
   0  12   0        0.21        0.15      0.98 o 
   1  12   0      109.30      115.82      2.32 o 
   2  12   0       68.60       64.19      1.84 o 
   3  12   0      136.92      122.87      2.84 o 
   4  12   0        9.61       10.36      1.08 o 
   5  12   0       82.06       83.84      2.35 o 
   6  12   0       22.21       26.80      2.43 o 
   7  12   0        6.74        7.51      2.18 o 
   1  13   0       24.28       25.44      1.41 o 
   2  13   0       38.12       43.37      1.91 o 
   3  13   0        0.89       -0.04      0.99 o 
   4  13   0       45.42       39.15      1.88 o 
   5  13   0       36.05       41.46      1.67 o 
   6  13   0        4.75       11.25      2.05 o 
   0  14   0        1.91        0.86      1.22 o 
   1  14   0        1.76        0.87      1.08 o 
   2  14   0       72.60       69.20      2.45 o 
   3  14   0       16.44       17.60      1.40 o 
   4  14   0        3.68        2.04      1.08 o 
   5  14   0       34.88       35.58      2.72 o 
   1  15   0       37.96       41.19      1.99 o 
   2  15   0        5.71        6.77      1.25 o 
   3  15   0        0.52        0.98      1.07 o 
   4  15   0        4.26        3.11      1.67 o 
   0  16   0        1.04        3.04      2.33 o 
   1  16   0       62.48       67.40      3.86 o 
   2  16   0        0.35       -0.41      1.41 o 
   1   0   1    11020.62     6782.71   1184.73 o 
   2   0   1     2978.47     2506.77     66.85 o 
   3   0   1     1442.76     1503.68     41.18 o 
   4   0   1      537.19      410.94      6.66 o 
   5   0   1       93.27      107.98      2.27 o 
   6   0   1       96.74      103.87      2.26 o 
   7   0   1      132.67      129.64      5.31 o 
   8   0   1       17.32       25.16      1.91 o 
   9   0   1        4.96        4.25      1.31 o 
  10   0   1        3.17        2.77      0.99 o 
 -10   1   1       24.20       20.66      4.62 o 
  -9   1   1      110.97      109.62      4.04 o 
  -8   1   1       86.28       84.62      3.05 o 
  -7   1   1      552.45      523.30      9.46 o 
  -6   1   1       98.71      125.39      7.16 o 
  -5   1   1       13.92       16.11      1.41 o 
  -4   1   1      826.84      843.81     14.67 o 
  -3   1   1      685.06      741.42     14.11 o 
  -2   1   1     5371.59     5101.72     80.01 o 
  -1   1   1     2595.53     2443.81     38.53 o 
   1   1   1     2719.47     2583.43     39.27 o 
   2   1   1     5311.21     5019.77    110.43 o 
   3   1   1      689.91      746.79     35.10 o 
   4   1   1      835.57      841.45     13.42 o 
   5   1   1       13.13       16.40      1.46 o 
   6   1   1       97.85      121.39      6.27 o 
   7   1   1      545.66      510.48     11.75 o 
   8   1   1       87.93       80.65      2.80 o 
   9   1   1      113.27      114.93      4.08 o 
  10   1   1       24.40       23.80      1.68 o 
 -10   2   1       17.57       20.58      3.02 o 
  -9   2   1        6.34        5.50      1.18 o 
  -8   2   1       41.44       48.38      1.48 o 
  -7   2   1       12.60       16.77      0.90 o 
  -6   2   1      555.62      538.65      9.22 o 
  -5   2   1      780.86      855.23     14.44 o 
  -4   2   1      292.74      256.75      7.36 o 
  -3   2   1     3788.39     3973.74     61.88 o 
  -2   2   1      791.37      748.83     12.48 o 
  -1   2   1      442.83      506.11      7.43 o 
   0   2   1     9322.28    10092.93    155.27 o 
   1   2   1      445.75      511.69      8.45 o 
   2   2   1      762.04      718.56     14.46 o 
   3   2   1     3746.69     3905.47     73.78 o 
   4   2   1      303.39      272.56      5.44 o 
   5   2   1      794.38      864.31     15.40 o 
   6   2   1      554.53      536.11      9.42 o 
   7   2   1       13.98       17.66      1.28 o 
   8   2   1       41.89       48.32      2.20 o 
   9   2   1        6.24        3.89      1.48 o 
  10   2   1       17.49       15.89      1.61 o 
 -10   3   1        8.05        5.67      3.67 o 
  -9   3   1       63.02       56.20      2.31 o 
  -8   3   1       45.31       42.02      1.57 o 
  -7   3   1      219.02      199.86      4.75 o 
  -6   3   1      129.81      141.23      5.73 o 
  -5   3   1      442.90      411.08      7.74 o 
  -4   3   1       87.95       91.25      2.21 o 
  -3   3   1     1305.92     1362.79     22.41 o 
  -2   3   1     1659.53     1733.19     26.37 o 
  -1   3   1      105.45      162.85      4.05 o 
   0   3   1     4262.99     4054.95     55.70 o 
   1   3   1      112.55      151.19      5.17 o 
   2   3   1     1656.64     1757.22     29.06 o 
   3   3   1     1299.52     1345.19     21.56 o 
   4   3   1       87.10       85.20      4.70 o 
   5   3   1      437.42      420.64      7.32 o 
   6   3   1      128.82      140.27      4.86 o 
   7   3   1      222.55      205.48      4.58 o 
   8   3   1       45.52       41.02      1.92 o 
   9   3   1       63.39       65.86      3.83 o 
  10   3   1        8.06        6.10      1.47 o 
 -10   4   1       32.92       39.77      5.18 o 
  -9   4   1        3.86        5.70      2.46 o 
  -8   4   1        1.66        0.11      0.77 o 
  -7   4   1       79.67       82.12      2.18 o 
  -6   4   1      244.58      240.70      8.62 o 
  -5   4   1      669.42      612.17      9.96 o 
  -4   4   1       56.91       60.46      3.28 o 
  -3   4   1     1464.45     1515.93     24.85 o 
  -2   4   1     1262.76     1435.34     18.48 o 
  -1   4   1     1235.23     1255.34     18.30 o 
   0   4   1     6427.79     5750.37     81.53 o 
   1   4   1     1220.94     1216.07     18.47 o 
   2   4   1     1223.52     1435.83     41.77 o 
   3   4   1     1460.57     1473.71     23.71 o 
   4   4   1       60.61       66.37      3.91 o 
   5   4   1      663.68      610.44     10.69 o 
   6   4   1      256.42      254.82      7.23 o 
   7   4   1       80.36       87.31      2.35 o 
   8   4   1        1.92        3.84      1.13 o 
   9   4   1        3.34        4.53      1.57 o 
  10   4   1       32.54       35.29      2.39 o 
 -10   5   1        9.21        5.96      3.13 o 
  -9   5   1       98.22       83.66      2.70 o 
  -8   5   1       22.14       19.43      1.07 o 
  -7   5   1       76.75       79.35      1.92 o 
  -6   5   1      200.14      197.02      3.64 o 
  -5   5   1       15.39       13.46      1.27 o 
  -4   5   1      650.61      702.21     13.87 o 
  -3   5   1      156.81      165.33      3.10 o 
  -2   5   1      873.49      922.90     19.49 o 
  -1   5   1      265.20      292.96      5.94 o 
   0   5   1       92.11       82.96      1.56 o 
   1   5   1      251.50      294.50      8.18 o 
   2   5   1      862.49      961.33     30.13 o 
   3   5   1      161.84      168.13      3.06 o 
   4   5   1      646.99      673.84     15.22 o 
   5   5   1       13.95       12.75      1.60 o 
   6   5   1      201.04      194.93      4.49 o 
   7   5   1       74.04       80.05      2.44 o 
   8   5   1       22.05       22.02      1.57 o 
   9   5   1       97.60       83.66      3.68 o 
  10   5   1        8.68        9.19      1.74 o 
 -10   6   1        0.75        1.42      2.93 o 
  -9   6   1       56.72       53.98      2.37 o 
  -8   6   1        2.74        0.66      1.07 o 
  -7   6   1      214.54      183.59      3.38 o 
  -6   6   1      262.62      276.22      4.53 o 
  -5   6   1       86.90      101.77      2.11 o 
  -4   6   1      664.38      573.52      9.10 o 
  -3   6   1      403.41      336.60      5.33 o 
  -2   6   1     2068.81     2230.16     31.67 o 
  -1   6   1     1829.11     1831.27     25.03 o 
   0   6   1      143.27       82.03      2.08 o 
   1   6   1     1816.51     1819.02     26.02 o 
   2   6   1     2085.68     2217.82     35.35 o 
   3   6   1      412.94      346.38      5.54 o 
   4   6   1      660.20      575.85      9.82 o 
   5   6   1       84.06       99.15      2.46 o 
   6   6   1      257.89      277.51      5.62 o 
   7   6   1      212.78      184.21      4.58 o 
   8   6   1        2.64        1.19      1.28 o 
   9   6   1       56.23       51.58      2.97 o 
  10   6   1        0.82        0.67      1.64 o 
  -9   7   1        9.38        6.65      1.48 o 
  -8   7   1       20.41       16.59      1.15 o 
  -7   7   1       32.39       34.80      1.41 o 
  -6   7   1       84.21       83.88      1.99 o 
  -5   7   1       94.47       81.94      1.89 o 
  -4   7   1      181.87      174.60      3.64 o 
  -3   7   1       93.51      120.28      3.72 o 
  -2   7   1      187.14      168.69      2.72 o 
  -1   7   1     1081.51     1081.80     14.50 o 
   0   7   1       54.95       36.09      0.96 o 
   1   7   1     1085.84     1077.30     14.90 o 
   2   7   1      179.45      161.74      2.82 o 
   3   7   1       90.91      112.75      3.89 o 
   4   7   1      181.55      169.14      3.27 o 
   5   7   1       99.89       86.56      2.91 o 
   6   7   1       86.92       93.55      2.98 o 
   7   7   1       30.92       33.74      2.65 o 
   8   7   1       20.53       15.69      1.80 o 
   9   7   1        8.87        6.12      1.82 o 
  -9   8   1        9.47        8.92      2.26 o 
  -8   8   1       34.25       29.75      2.05 o 
  -7   8   1       51.19       50.53      1.93 o 
  -6   8   1       57.68       52.58      1.69 o 
  -5   8   1      142.25      147.81      5.16 o 
  -4   8   1      220.64      201.78      3.64 o 
  -3   8   1      487.66      487.46      7.83 o 
  -2   8   1      136.36      123.04      2.08 o 
  -1   8   1       38.18       46.39      2.43 o 
   0   8   1      600.13      658.90      9.01 o 
   1   8   1       39.20       47.04      2.77 o 
   2   8   1      137.74      127.53      2.21 o 
   3   8   1      480.48      481.95      7.53 o 
   4   8   1      218.77      204.00      3.62 o 
   5   8   1      140.53      141.23      3.59 o 
   6   8   1       58.81       53.95      2.78 o 
   7   8   1       50.19       45.44      2.68 o 
   8   8   1       34.71       35.37      2.62 o 
   9   8   1        9.48       14.14      2.13 o 
  -9   9   1        1.24        0.82      2.53 o 
  -8   9   1       55.37       48.91      3.63 o 
  -7   9   1       21.59       22.45      1.49 o 
  -6   9   1       63.87       59.71      4.74 o 
  -5   9   1       89.15       85.13      2.10 o 
  -4   9   1      101.76       97.06      2.25 o 
  -3   9   1       58.60       55.35      1.48 o 
  -2   9   1      137.47      135.58      3.59 o 
  -1   9   1       98.20       91.40      1.74 o 
   0   9   1      267.39      251.90      3.63 o 
   1   9   1       99.19       98.35      1.90 o 
   2   9   1      122.95      126.29      4.72 o 
   3   9   1       59.71       56.07      1.48 o 
   4   9   1      102.61      101.79      2.04 o 
   5   9   1       87.90       80.63      2.54 o 
   6   9   1       65.80       65.34      6.11 o 
   7   9   1       20.95       23.24      3.13 o 
   8   9   1       53.64       48.63      3.82 o 
   9   9   1        1.17        1.06      1.77 o 
  -8  10   1       25.72       27.03      2.35 o 
  -7  10   1       25.52       22.48      1.69 o 
  -6  10   1        1.60        2.78      0.96 o 
  -5  10   1       63.26       59.10      1.92 o 
  -4  10   1      162.70      142.02      2.79 o 
  -3  10   1       29.22       35.78      2.02 o 
  -2  10   1      339.16      334.90      4.83 o 
  -1  10   1      198.85      201.28      3.35 o 
   0  10   1     1143.46      995.26     13.46 o 
   1  10   1      194.84      197.76      3.22 o 
   2  10   1      332.11      326.93      5.38 o 
   3  10   1       27.16       35.89      1.85 o 
   4  10   1      163.63      143.35      2.97 o 
   5  10   1       62.22       57.36      2.36 o 
   6  10   1        1.55        2.08      1.44 o 
   7  10   1       25.89       27.39      2.32 o 
   8  10   1       25.06       27.69      2.74 o 
  -8  11   1        1.43        0.08      1.60 o 
  -7  11   1        4.92        8.24      1.97 o 
  -6  11   1       24.75       25.15      1.44 o 
  -5  11   1       32.43       31.58      1.60 o 
  -4  11   1      120.55      106.36      2.59 o 
  -3  11   1       82.19       71.09      1.96 o 
  -2  11   1       75.11       75.14      2.33 o 
  -1  11   1       83.65       82.95      1.73 o 
   0  11   1      804.04      790.26     11.60 o 
   1  11   1       82.11       80.18      1.81 o 
   2  11   1       77.59       84.24      2.37 o 
   3  11   1       86.46       68.49      2.03 o 
   4  11   1      126.58      109.01      3.14 o 
   5  11   1       32.39       34.91      2.10 o 
   6  11   1       23.87       23.65      2.03 o 
   7  11   1        5.04        4.99      1.86 o 
   8  11   1        1.59        3.60      2.01 o 
  -7  12   1       18.09       19.87      2.49 o 
  -6  12   1       92.62       88.07      2.93 o 
  -5  12   1        7.44        7.79      1.17 o 
  -4  12   1       41.75       45.58      1.74 o 
  -3  12   1       76.15       69.71      1.91 o 
  -2  12   1      102.29       92.53      2.12 o 
  -1  12   1       44.10       42.16      1.73 o 
   0  12   1      160.86      159.55      3.17 o 
   1  12   1       45.12       43.00      2.16 o 
   2  12   1       99.71       86.82      2.63 o 
   3  12   1       75.77       70.31      2.18 o 
   4  12   1       41.89       46.29      1.60 o 
   5  12   1        7.46       11.07      1.70 o 
   6  12   1       93.99       96.63      4.02 o 
   7  12   1       17.46       22.64      2.41 o 
  -6  13   1       24.48       25.84      1.98 o 
  -5  13   1        4.60        1.73      1.20 o 
  -4  13   1       25.51       28.26      1.58 o 
  -3  13   1       33.66       33.46      1.72 o 
  -2  13   1        6.71        5.46      1.06 o 
  -1  13   1       49.65       60.27      1.84 o 
   0  13   1       20.40       20.23      1.24 o 
   1  13   1       49.46       54.58      2.36 o 
   2  13   1        6.69        6.09      1.09 o 
   3  13   1       32.47       30.50      2.63 o 
   4  13   1       24.89       25.21      2.29 o 
   5  13   1        4.27        2.96      1.81 o 
   6  13   1       24.48       27.55      2.90 o 
  -5  14   1       19.14       22.00      1.53 o 
  -4  14   1        2.15        2.38      1.14 o 
  -3  14   1        7.80        8.88      1.27 o 
  -2  14   1        4.01        4.79      1.15 o 
  -1  14   1        1.22        2.25      0.95 o 
   0  14   1       32.52       36.33      1.70 o 
   1  14   1        1.04        1.77      1.06 o 
   2  14   1        4.13        6.04      1.13 o 
   3  14   1        7.48        5.19      1.06 o 
   4  14   1        2.12        0.59      1.64 o 
   5  14   1       20.62       22.67      2.72 o 
  -4  15   1        1.46       -0.35      1.25 o 
  -3  15   1        7.09        6.65      1.37 o 
  -2  15   1       37.73       37.07      2.82 o 
  -1  15   1        5.05        6.16      1.30 o 
   0  15   1        3.75        3.74      1.27 o 
   1  15   1        4.87        6.13      1.19 o 
   2  15   1       36.57       38.85      2.09 o 
   3  15   1        6.50        7.54      1.02 o 
   4  15   1        1.48        4.14      1.94 o 
  -2  16   1       37.07       33.89      2.15 o 
  -1  16   1        2.00        3.37      1.38 o 
   0  16   1       23.37       22.86      1.85 o 
   1  16   1        1.92        2.45      1.33 o 
   2  16   1       37.35       34.35      2.37 o 
   1   0   2     3207.47     3525.25     55.23 o 
   2   0   2      809.03      798.64     32.12 o 
   3   0   2    10668.39    10956.25    221.20 o 
   4   0   2       74.19       94.41      2.35 o 
   5   0   2        0.70        1.19      0.63 o 
   6   0   2      249.43      234.16     10.89 o 
   7   0   2      318.05      297.33      6.69 o 
   8   0   2        5.78        3.32      1.26 o 
   9   0   2        6.20       10.16      1.86 o 
  10   0   2       14.92       15.40      1.98 o 
 -10   1   2        4.27        2.52      1.40 o 
  -9   1   2        0.46        3.17      1.95 o 
  -8   1   2       14.76       14.06      1.47 o 
  -7   1   2        7.57        9.01      2.30 o 
  -6   1   2      249.54      298.08      7.99 o 
  -5   1   2     1213.73     1228.41     24.64 o 
  -4   1   2      833.31      983.81     18.39 o 
  -3   1   2     2050.83     2243.01     40.96 o 
  -2   1   2     2846.87     2952.73     61.24 o 
  -1   1   2      177.68      286.50      5.54 o 
   0   1   2    16653.27    14339.16    345.67 o 
   1   1   2      171.68      277.71      8.45 o 
   2   1   2     2913.55     3059.71     54.24 o 
   3   1   2     2095.68     2292.55     38.38 o 
   4   1   2      826.01      961.64     18.49 o 
   5   1   2     1197.90     1214.98     23.12 o 
   6   1   2      241.97      287.99      6.02 o 
   7   1   2        6.78       11.47      2.07 o 
   8   1   2       16.18       17.69      1.41 o 
   9   1   2        0.63        0.48      1.66 o 
  10   1   2        4.31        3.49      1.85 o 
 -10   2   2        6.69        6.28      1.45 o 
  -9   2   2      110.32      105.56      4.68 o 
  -8   2   2        1.65        1.26      1.06 o 
  -7   2   2      497.67      463.46     10.56 o 
  -6   2   2       12.85       16.74      1.09 o 
  -5   2   2       78.21       73.15      4.38 o 
  -4   2   2      831.37      943.33     26.85 o 
  -3   2   2      306.93      261.17      4.29 o 
  -2   2   2      467.15      447.29     12.21 o 
  -1   2   2     5550.20     5895.48     84.01 o 
   0   2   2     3970.45     4224.10     65.09 o 
   1   2   2     5556.70     5921.60     88.85 o 
   2   2   2      465.77      446.70     11.38 o 
   3   2   2      308.98      270.14      5.80 o 
   4   2   2      820.36      897.32     23.59 o 
   5   2   2       78.34       78.65      3.52 o 
   6   2   2       11.33       16.56      1.00 o 
   7   2   2      489.76      450.02      8.21 o 
   8   2   2        1.93        0.73      1.00 o 
   9   2   2      111.13      106.80      3.92 o 
  10   2   2        6.39        6.30      1.50 o 
 -10   3   2       48.99       47.45      2.50 o 
  -9   3   2        5.85        7.30      1.34 o 
  -8   3   2       34.31       34.71      2.79 o 
  -7   3   2      350.85      332.50      6.85 o 
  -6   3   2       43.79       38.43      2.62 o 
  -5   3   2       59.83       46.95      1.91 o 
  -4   3   2      801.86      863.74     13.80 o 
  -3   3   2     1043.32     1049.52     16.79 o 
  -2   3   2      357.46      418.21      6.69 o 
  -1   3   2     5448.19     5109.88     71.95 o 
   0   3   2      179.73      183.09      5.53 o 
   1   3   2     5385.73     5030.49     78.83 o 
   2   3   2      334.66      385.27      9.70 o 
   3   3   2     1036.03     1041.31     19.12 o 
   4   3   2      787.72      848.50     15.45 o 
   5   3   2       65.20       48.23      1.76 o 
   6   3   2       42.28       39.54      1.57 o 
   7   3   2      336.70      316.78      6.06 o 
   8   3   2       32.38       33.68      1.82 o 
   9   3   2        6.17        8.44      1.60 o 
  10   3   2       50.13       49.37      3.51 o 
 -10   4   2        2.44        2.53      1.00 o 
  -9   4   2      274.31      266.86      7.51 o 
  -8   4   2        9.06        9.61      1.12 o 
  -7   4   2       34.84       26.58      1.05 o 
  -6   4   2      406.49      395.34      6.81 o 
  -5   4   2      414.88      436.59      7.39 o 
  -4   4   2       93.39       80.76      3.85 o 
  -3   4   2      720.19      778.08     11.57 o 
  -2   4   2     3319.26     3239.98     46.17 o 
  -1   4   2     1166.67     1061.97     15.45 o 
   0   4   2       20.29       11.64      0.43 o 
   1   4   2     1134.35     1015.92     17.96 o 
   2   4   2     3344.93     3274.76     55.46 o 
   3   4   2      718.77      768.50     14.20 o 
   4   4   2       89.27       78.72      3.15 o 
   5   4   2      423.39      461.62      8.54 o 
   6   4   2      410.07      416.71      7.44 o 
   7   4   2       31.21       24.70      1.25 o 
   8   4   2        8.58       11.61      1.37 o 
   9   4   2      273.49      269.92      8.41 o 
  10   4   2        2.59        4.38      1.68 o 
 -10   5   2        2.47        3.83      3.58 o 
  -9   5   2        0.52        1.17      1.12 o 
  -8   5   2       50.30       57.89      2.33 o 
  -7   5   2       88.72       88.17      1.96 o 
  -6   5   2      212.93      217.39      5.65 o 
  -5   5   2      248.15      238.54      4.23 o 
  -4   5   2      494.29      515.76      8.60 o 
  -3   5   2     2188.41     2300.21     35.32 o 
  -2   5   2     1660.70     1852.21     25.29 o 
  -1   5   2     1521.80     1738.28     23.73 o 
   0   5   2      242.17      272.54      4.38 o 
   1   5   2     1493.91     1759.99     25.96 o 
   2   5   2     1656.28     1836.61     40.13 o 
   3   5   2     2189.98     2299.17     39.44 o 
   4   5   2      495.38      528.25      9.76 o 
   5   5   2      244.70      233.44      4.77 o 
   6   5   2      218.35      227.55      4.62 o 
   7   5   2       86.35       85.20      3.70 o 
   8   5   2       52.61       63.87      2.66 o 
   9   5   2        0.57       -1.66      1.66 o 
  10   5   2        2.55        4.82      2.55 o 
  -9   6   2        3.72        2.25      1.09 o 
  -8   6   2       53.82       47.55      1.62 o 
  -7   6   2       67.78       59.56      1.75 o 
  -6   6   2      314.29      313.13      5.22 o 
  -5   6   2      869.73      847.13     12.67 o 
  -4   6   2      168.82      162.07      2.80 o 
  -3   6   2      293.87      282.88      4.19 o 
  -2   6   2      263.49      277.80      8.10 o 
  -1   6   2      906.38      910.12     12.56 o 
   0   6   2       29.21       24.00      1.16 o 
   1   6   2      890.91      850.45     15.70 o 
   2   6   2      259.03      274.80      9.40 o 
   3   6   2      300.81      286.03      5.57 o 
   4   6   2      173.42      166.53      3.60 o 
   5   6   2      857.43      843.51     17.63 o 
   6   6   2      310.29      310.66      8.11 o 
   7   6   2       67.74       58.81      2.36 o 
   8   6   2       54.28       52.05      3.22 o 
   9   6   2        3.37        6.46      2.29 o 
  -9   7   2       28.94       28.12      1.62 o 
  -8   7   2       19.90       21.49      1.50 o 
  -7   7   2       29.30       22.68      1.63 o 
  -6   7   2       92.82       86.98      2.21 o 
  -5   7   2      182.36      164.67      3.22 o 
  -4   7   2       70.76       85.20      3.85 o 
  -3   7   2       69.46       61.32      2.99 o 
  -2   7   2      194.22      191.29      4.50 o 
  -1   7   2      399.75      413.36      6.26 o 
   0   7   2      949.64      835.11     11.62 o 
   1   7   2      405.04      404.52      6.19 o 
   2   7   2      206.49      196.70      5.16 o 
   3   7   2       71.12       65.86      3.90 o 
   4   7   2       70.11       83.60      2.77 o 
   5   7   2      175.38      161.89      3.66 o 
   6   7   2       90.76       85.00      2.39 o 
   7   7   2       30.86       27.19      2.41 o 
   8   7   2       20.85       28.09      3.18 o 
   9   7   2       29.17       34.94      2.94 o 
  -9   8   2        2.54        5.17      1.58 o 
  -8   8   2       15.56       14.89      1.18 o 
  -7   8   2       41.66       38.89      1.69 o 
  -6   8   2       53.79       46.78      1.80 o 
  -5   8   2       63.73       64.11      1.95 o 
  -4   8   2      672.75      702.28     10.70 o 
  -3   8   2      218.24      227.68      3.90 o 
  -2   8   2        4.94        5.03      0.57 o 
  -1   8   2      203.32      198.58      3.68 o 
   0   8   2        2.26        1.63      0.44 o 
   1   8   2      197.48      191.40      4.26 o 
   2   8   2        5.60        7.47      0.83 o 
   3   8   2      216.72      228.42      4.26 o 
   4   8   2      671.97      710.18     11.97 o 
   5   8   2       61.70       65.54      2.07 o 
   6   8   2       57.39       53.77      2.36 o 
   7   8   2       43.20       39.81      2.66 o 
   8   8   2       15.91       14.13      2.15 o 
   9   8   2        2.50        6.38      2.12 o 
  -8   9   2       23.76       23.94      1.53 o 
  -7   9   2       26.82       21.74      1.39 o 
  -6   9   2      114.41      116.58      3.13 o 
  -5   9   2       95.70       84.62      2.86 o 
  -4   9   2       65.53       54.62      1.61 o 
  -3   9   2      219.63      216.00      3.70 o 
  -2   9   2      444.48      424.51      6.01 o 
  -1   9   2      218.00      222.09      3.51 o 
   0   9   2      301.37      321.88      6.09 o 
   1   9   2      212.81      223.30      3.46 o 
   2   9   2      440.90      424.49      6.44 o 
   3   9   2      215.34      214.67      4.13 o 
   4   9   2       68.89       57.93      1.93 o 
   5   9   2       97.03       88.07      3.93 o 
   6   9   2      117.39      122.70      4.55 o 
   7   9   2       26.96       22.74      2.60 o 
   8   9   2       23.90       24.83      2.36 o 
  -8  10   2        5.25        4.11      0.97 o 
  -7  10   2        5.71        5.27      1.10 o 
  -6  10   2       61.72       55.94      2.71 o 
  -5  10   2       16.15       13.96      1.17 o 
  -4  10   2      272.99      249.28      4.91 o 
  -3  10   2      523.13      460.40      7.03 o 
  -2  10   2       73.19       76.93      2.00 o 
  -1  10   2      417.25      404.99      6.06 o 
   0  10   2      178.64      168.29      2.73 o 
   1  10   2      425.65      419.29      6.29 o 
   2  10   2       75.06       78.38      1.91 o 
   3  10   2      523.52      469.20      9.18 o 
   4  10   2      266.95      249.66      5.73 o 
   5  10   2       16.18       13.54      1.66 o 
   6  10   2       62.84       57.87      2.90 o 
   7  10   2        5.55        4.55      1.82 o 
   8  10   2        5.57        5.05      2.36 o 
  -7  11   2        0.31        0.51      1.01 o 
  -6  11   2        6.99        4.97      1.21 o 
  -5  11   2       13.02       10.04      1.20 o 
  -4  11   2        3.36        2.23      0.92 o 
  -3  11   2       24.98       24.96      1.19 o 
  -2  11   2       66.74       54.35      1.80 o 
  -1  11   2       99.03      105.53      2.19 o 
   0  11   2       31.40       43.18      1.30 o 
   1  11   2      102.99      109.28      2.26 o 
   2  11   2       71.00       54.39      2.36 o 
   3  11   2       26.13       27.26      1.65 o 
   4  11   2        3.09        3.62      1.41 o 
   5  11   2       14.32       14.19      1.77 o 
   6  11   2        6.93        7.16      2.16 o 
   7  11   2        0.27        0.55      1.85 o 
  -7  12   2        9.26        8.85      1.16 o 
  -6  12   2       86.90       94.38      3.27 o 
  -5  12   2        6.76        4.53      1.14 o 
  -4  12   2        3.20        3.54      0.91 o 
  -3  12   2       73.20       84.76      2.22 o 
  -2  12   2       40.96       39.80      1.71 o 
  -1  12   2       25.52       26.87      1.12 o 
   0  12   2        6.67        8.03      0.94 o 
   1  12   2       25.91       28.80      1.79 o 
   2  12   2       42.93       40.49      1.94 o 
   3  12   2       71.08       83.98      3.44 o 
   4  12   2        3.08        3.37      1.52 o 
   5  12   2        7.26        5.21      1.69 o 
   6  12   2       87.34       99.80      5.46 o 
   7  12   2        8.89        6.13      2.16 o 
  -6  13   2       22.93       23.71      1.76 o 
  -5  13   2        0.23        1.76      1.18 o 
  -4  13   2       29.75       29.98      1.64 o 
  -3  13   2       36.14       35.34      1.54 o 
  -2  13   2       25.07       29.48      1.86 o 
  -1  13   2        3.66        3.32      0.97 o 
   0  13   2      279.79      278.58      5.49 o 
   1  13   2        3.62        1.29      0.98 o 
   2  13   2       25.68       28.23      1.82 o 
   3  13   2       36.37       36.18      2.80 o 
   4  13   2       29.72       22.46      2.39 o 
   5  13   2        0.16        0.98      1.89 o 
   6  13   2       22.96       22.13      2.76 o 
  -5  14   2       39.48       43.93      2.04 o 
  -4  14   2        0.55        0.23      1.08 o 
  -3  14   2       16.50       22.45      1.50 o 
  -2  14   2       10.97       11.84      1.33 o 
  -1  14   2       15.05       13.83      1.32 o 
   0  14   2       16.64       22.48      1.57 o 
   1  14   2       15.77       15.37      1.29 o 
   2  14   2       10.75       11.29      1.34 o 
   3  14   2       16.58       20.42      2.19 o 
   4  14   2        0.35       -0.51      1.67 o 
   5  14   2       39.44       48.34      3.11 o 
  -4  15   2        6.50        6.50      1.38 o 
  -3  15   2       12.98       11.52      1.51 o 
  -2  15   2       27.49       29.12      1.88 o 
  -1  15   2       20.33       24.00      1.69 o 
   0  15   2        0.04        0.69      1.09 o 
   1  15   2       19.60       23.30      1.84 o 
   2  15   2       28.54       30.80      1.43 o 
   3  15   2       12.68       13.70      2.18 o 
   4  15   2        6.65        4.16      1.87 o 
  -2  16   2        2.45        0.82      1.57 o 
  -1  16   2       19.30       16.35      1.73 o 
   0  16   2        0.00        0.74      1.25 o 
   1  16   2       18.59       19.39      1.56 o 
   2  16   2        2.43        0.60      1.99 o 
   1   0   3      712.50      702.08     11.48 o 
   2   0   3     2008.27     2501.71     43.07 o 
   3   0   3       34.84       46.99      2.84 o 
   4   0   3     1978.30     2119.14     40.32 o 
   5   0   3        4.15        3.45      0.82 o 
   6   0   3      539.60      486.59      9.18 o 
   7   0   3       77.42       76.06      2.78 o 
   8   0   3        3.70        5.70      1.11 o 
   9   0   3        1.11        0.73      1.40 o 
  10   0   3        0.03       -0.24      1.72 o 
 -10   1   3       53.46       49.77      3.01 o 
  -9   1   3        6.93        8.95      1.94 o 
  -8   1   3       57.78       62.86      2.43 o 
  -7   1   3      116.03      105.33      4.05 o 
  -6   1   3      347.55      350.08      8.52 o 
  -5   1   3      170.39      157.70      3.52 o 
  -4   1   3      772.41      890.67     17.27 o 
  -3   1   3     2301.60     2221.53     42.77 o 
  -2   1   3     1152.00     1307.54     23.68 o 
  -1   1   3     2408.54     2814.59     53.46 o 
   0   1   3     6064.21     6339.84    170.85 o 
   1   1   3     2403.17     2792.48     47.19 o 
   2   1   3     1154.86     1307.59     21.44 o 
   3   1   3     2296.78     2225.74     38.09 o 
   4   1   3      793.14      909.35     16.46 o 
   5   1   3      172.70      154.94      3.15 o 
   6   1   3      357.04      360.96      6.56 o 
   7   1   3      111.67      102.99      3.41 o 
   8   1   3       60.18       56.12      2.22 o 
   9   1   3        7.13        9.28      1.74 o 
  10   1   3       52.77       49.50      2.86 o 
 -10   2   3       29.99       27.57      2.40 o 
  -9   2   3       68.42       72.92      3.97 o 
  -8   2   3       17.62       14.37      1.48 o 
  -7   2   3      266.13      264.37      6.20 o 
  -6   2   3      750.97      776.75     16.04 o 
  -5   2   3       16.28       17.16      0.99 o 
  -4   2   3      208.05      214.24      4.20 o 
  -3   2   3     2403.26     2254.42     40.01 o 
  -2   2   3      934.82     1063.58     18.40 o 
  -1   2   3      138.87       88.39      2.81 o 
   0   2   3     2777.60     3138.72     55.77 o 
   1   2   3      136.22       86.54      2.89 o 
   2   2   3      940.15     1059.11     15.97 o 
   3   2   3     2369.70     2207.91     34.60 o 
   4   2   3      211.47      212.27      4.29 o 
   5   2   3       19.58       20.30      1.57 o 
   6   2   3      744.85      770.54     12.88 o 
   7   2   3      261.42      268.52      4.97 o 
   8   2   3       18.72       19.90      1.47 o 
   9   2   3       68.38       67.24      3.00 o 
  10   2   3       29.25       27.60      2.30 o 
 -10   3   3       25.41       32.40      2.45 o 
  -9   3   3       30.40       28.72      2.63 o 
  -8   3   3      184.83      166.76      4.58 o 
  -7   3   3       29.76       33.30      1.68 o 
  -6   3   3       42.60       54.38      2.89 o 
  -5   3   3      627.16      658.71     12.92 o 
  -4   3   3      250.23      271.11      5.67 o 
  -3   3   3      555.22      592.64     12.41 o 
  -2   3   3      223.70      304.60      4.80 o 
  -1   3   3     1904.75     1807.54     51.48 o 
   0   3   3    12772.54    11928.44    191.99 o 
   1   3   3     1908.93     1884.32     65.94 o 
   2   3   3      217.67      298.46      4.71 o 
   3   3   3      538.75      568.58      9.64 o 
   4   3   3      252.74      279.34      4.86 o 
   5   3   3      640.54      666.19     11.69 o 
   6   3   3       40.94       52.50      1.83 o 
   7   3   3       30.33       35.11      1.40 o 
   8   3   3      183.03      149.87      4.46 o 
   9   3   3       30.04       26.72      2.04 o 
  10   3   3       25.28       30.90      2.73 o 
 -10   4   3       48.43       50.82      4.81 o 
  -9   4   3       29.56       27.50      2.31 o 
  -8   4   3      104.80      110.84      3.32 o 
  -7   4   3       48.11       57.74      3.31 o 
  -6   4   3      161.80      157.38      4.14 o 
  -5   4   3        0.38        0.47      0.36 o 
  -4   4   3       80.46       88.08      2.42 o 
  -3   4   3      103.29       74.70      1.90 o 
  -2   4   3      478.09      454.85      7.32 o 
  -1   4   3     2833.17     2924.58     38.96 o 
   0   4   3      278.19      279.22      4.76 o 
   1   4   3     2873.49     2948.53     43.76 o 
   2   4   3      500.85      473.94      7.22 o 
   3   4   3      100.26       71.69      1.54 o 
   4   4   3       80.13       87.02      3.09 o 
   5   4   3        0.54        1.07      0.69 o 
   6   4   3      167.33      165.38      3.30 o 
   7   4   3       47.51       55.33      2.79 o 
   8   4   3      106.05      110.09      3.99 o 
   9   4   3       30.50       38.86      3.02 o 
  10   4   3       48.77       50.18      3.31 o 
 -10   5   3        5.90        5.48      1.56 o 
  -9   5   3        1.37        3.41      1.47 o 
  -8   5   3       12.34       13.26      1.60 o 
  -7   5   3       42.95       44.43      1.88 o 
  -6   5   3      286.84      261.77      4.94 o 
  -5   5   3      139.28      153.07      3.76 o 
  -4   5   3        4.33        2.96      0.49 o 
  -3   5   3       73.99      102.96      2.69 o 
  -2   5   3     1544.87     1604.69     22.75 o 
  -1   5   3      901.46      967.91     12.64 o 
   0   5   3        2.14        4.50      0.33 o 
   1   5   3      906.99      966.69     15.12 o 
   2   5   3     1539.61     1599.54     25.05 o 
   3   5   3       74.78      101.91      3.19 o 
   4   5   3        4.24        3.56      0.67 o 
   5   5   3      139.80      152.05      3.37 o 
   6   5   3      289.37      274.43      5.02 o 
   7   5   3       40.56       42.52      1.91 o 
   8   5   3       12.58       16.03      1.89 o 
   9   5   3        1.60        2.20      2.01 o 
  10   5   3        6.11        9.10      2.20 o 
  -9   6   3      179.41      188.26      6.47 o 
  -8   6   3       17.21       15.53      1.63 o 
  -7   6   3        8.48        8.03      1.04 o 
  -6   6   3       45.22       49.88      2.62 o 
  -5   6   3      248.22      239.97      4.15 o 
  -4   6   3      453.61      449.19      6.84 o 
  -3   6   3       24.89       27.40      0.77 o 
  -2   6   3      314.28      308.58      4.53 o 
  -1   6   3      389.66      435.77      8.97 o 
   0   6   3      493.69      636.86     15.42 o 
   1   6   3      361.30      420.77     10.54 o 
   2   6   3      315.02      312.69      5.41 o 
   3   6   3       24.70       26.26      1.03 o 
   4   6   3      445.72      435.79      7.65 o 
   5   6   3      251.51      245.66      4.82 o 
   6   6   3       44.80       48.95      2.48 o 
   7   6   3        8.69       10.33      1.22 o 
   8   6   3       16.78       17.22      2.05 o 
   9   6   3      177.81      198.54      6.22 o 
  -9   7   3       18.13       19.40      2.13 o 
  -8   7   3       14.03       13.85      1.51 o 
  -7   7   3      131.01      123.16      3.06 o 
  -6   7   3       20.65       22.13      0.94 o 
  -5   7   3       82.22       79.41      2.60 o 
  -4   7   3       61.29       53.99      4.35 o 
  -3   7   3      778.83      816.01     11.03 o 
  -2   7   3      413.55      357.19      7.01 o 
  -1   7   3      243.41      230.77      4.39 o 
   0   7   3     1007.47      953.69     13.75 o 
   1   7   3      241.39      227.89      5.01 o 
   2   7   3      418.62      355.12      6.62 o 
   3   7   3      779.62      812.88     14.22 o 
   4   7   3       59.36       49.47      3.85 o 
   5   7   3       76.07       70.30      2.64 o 
   6   7   3       18.69       18.28      1.34 o 
   7   7   3      129.05      121.61      4.45 o 
   8   7   3       14.58       10.91      1.88 o 
   9   7   3       18.58       26.26      2.71 o 
  -9   8   3       11.80       14.84      1.59 o 
  -8   8   3       74.79       76.39      3.08 o 
  -7   8   3       91.54       89.35      2.56 o 
  -6   8   3       21.48       22.56      1.17 o 
  -5   8   3      195.98      190.32      3.87 o 
  -4   8   3      155.35      138.53      3.63 o 
  -3   8   3      391.35      415.54      6.10 o 
  -2   8   3        0.42        0.25      0.51 o 
  -1   8   3      404.41      391.35      5.73 o 
   0   8   3        2.32        9.07      0.78 o 
   1   8   3      413.37      403.11      5.99 o 
   2   8   3        0.22        1.59      0.60 o 
   3   8   3      397.39      423.72      7.37 o 
   4   8   3      155.73      138.68      3.47 o 
   5   8   3      197.73      191.64      4.10 o 
   6   8   3       20.96       23.58      1.88 o 
   7   8   3       90.95       94.08      5.11 o 
   8   8   3       74.67       79.67      3.81 o 
   9   8   3       11.46       14.68      2.64 o 
  -8   9   3       17.19        8.41      0.92 o 
  -7   9   3       14.94       14.59      1.22 o 
  -6   9   3       23.89       25.60      1.61 o 
  -5   9   3       90.60      112.58      2.79 o 
  -4   9   3       47.61       49.91      1.64 o 
  -3   9   3      313.41      295.53      4.64 o 
  -2   9   3        1.47        2.01      0.62 o 
  -1   9   3       51.50       56.65      1.42 o 
   0   9   3       17.78       12.38      0.74 o 
   1   9   3       53.20       55.46      1.42 o 
   2   9   3        1.78        1.92      0.69 o 
   3   9   3      311.35      294.80      5.75 o 
   4   9   3       47.68       51.90      2.02 o 
   5   9   3       85.95      107.12      4.83 o 
   6   9   3       24.15       24.73      2.32 o 
   7   9   3       15.10       14.74      2.03 o 
   8   9   3       16.83       13.11      2.10 o 
  -8  10   3       14.31       13.74      1.34 o 
  -7  10   3       39.43       39.11      1.80 o 
  -6  10   3        5.50        6.53      1.20 o 
  -5  10   3        8.13        9.37      1.10 o 
  -4  10   3       30.75       33.63      1.41 o 
  -3  10   3      487.32      429.54      6.83 o 
  -2  10   3      157.54      147.09      3.26 o 
  -1  10   3       26.72       24.59      1.00 o 
   0  10   3      418.26      440.00      6.67 o 
   1  10   3       25.18       21.54      0.89 o 
   2  10   3      163.16      152.59      3.16 o 
   3  10   3      487.34      439.40      7.77 o 
   4  10   3       30.15       34.30      1.80 o 
   5  10   3        8.26        5.35      1.51 o 
   6  10   3        5.62        7.02      1.79 o 
   7  10   3       39.79       43.79      3.53 o 
   8  10   3       14.25       13.14      2.36 o 
  -7  11   3        2.72        2.45      1.33 o 
  -6  11   3        7.33        5.11      1.27 o 
  -5  11   3       31.86       30.57      2.03 o 
  -4  11   3       88.19       79.54      2.17 o 
  -3  11   3      173.73      169.54      3.08 o 
  -2  11   3      146.28      139.99      2.77 o 
  -1  11   3      119.51      114.36      2.31 o 
   0  11   3        4.27        5.67      0.73 o 
   1  11   3      119.36      116.48      2.43 o 
   2  11   3      147.28      145.99      3.50 o 
   3  11   3      171.48      166.10      4.56 o 
   4  11   3       87.92       82.87      3.32 o 
   5  11   3       31.38       35.60      2.61 o 
   6  11   3        7.66        6.24      2.14 o 
   7  11   3        2.53       -0.44      1.94 o 
  -7  12   3       11.82       10.57      1.38 o 
  -6  12   3       40.57       41.66      2.22 o 
  -5  12   3       18.92       20.50      1.58 o 
  -4  12   3        1.47        1.39      0.91 o 
  -3  12   3       75.05       71.99      2.05 o 
  -2  12   3       76.69       81.40      3.21 o 
  -1  12   3      192.16      195.09      3.72 o 
   0  12   3        1.05        0.89      0.77 o 
   1  12   3      190.73      196.20      4.00 o 
   2  12   3       76.27       79.27      4.29 o 
   3  12   3       74.50       67.15      3.11 o 
   4  12   3        1.36       -0.56      1.35 o 
   5  12   3       19.13       22.68      2.15 o 
   6  12   3       40.46       45.84      3.61 o 
   7  12   3       12.10       11.12      2.71 o 
  -6  13   3       12.74       15.49      1.68 o 
  -5  13   3        1.52        1.22      1.19 o 
  -4  13   3       11.02       10.20      1.16 o 
  -3  13   3        4.84        5.21      1.00 o 
  -2  13   3        2.48        2.64      0.99 o 
  -1  13   3      124.36      121.31      3.34 o 
   0  13   3        2.20        2.31      1.22 o 
   1  13   3      123.58      113.42      4.77 o 
   2  13   3        2.52        2.47      1.75 o 
   3  13   3        4.82        3.58      1.71 o 
   4  13   3       11.22       11.08      1.99 o 
   5  13   3        1.57        0.26      1.81 o 
   6  13   3       12.46       14.08      2.70 o 
  -5  14   3        0.41        1.08      1.33 o 
  -4  14   3        6.17        5.33      1.53 o 
  -3  14   3        5.88        5.53      1.19 o 
  -2  14   3       59.36       62.51      2.22 o 
  -1  14   3        4.03        4.23      1.10 o 
   0  14   3        6.19        3.86      1.04 o 
   1  14   3        4.21        5.53      1.05 o 
   2  14   3       61.15       72.80      6.03 o 
   3  14   3        5.71        3.90      1.94 o 
   4  14   3        6.29        6.73      1.99 o 
   5  14   3        0.52        2.86      2.39 o 
  -4  15   3        5.83        4.88      1.39 o 
  -3  15   3       17.84       19.55      1.67 o 
  -2  15   3       23.85       20.15      1.50 o 
  -1  15   3        9.20        8.10      1.26 o 
   0  15   3       18.15       13.97      1.42 o 
   1  15   3        9.15       12.92      2.05 o 
   2  15   3       24.30       21.32      2.31 o 
   3  15   3       18.66       21.93      2.62 o 
   4  15   3        5.98        6.98      2.05 o 
  -1  16   3       15.28       19.76      1.67 o 
   0  16   3       37.06       47.92      2.18 o 
   1  16   3       15.14       14.45      2.48 o 
   0   0   4      725.65      412.99     23.77 o 
   1   0   4       52.43      107.72     13.00 o 
   2   0   4      927.25      945.26     14.32 o 
   3   0   4     3403.54     3780.19     56.20 o 
   4   0   4      558.06      642.44     11.21 o 
   5   0   4       19.97       16.35      1.24 o 
   6   0   4       95.45      101.38      2.31 o 
   7   0   4      184.33      181.38      3.63 o 
   8   0   4      212.11      171.70      4.21 o 
   9   0   4        2.86        1.78      1.39 o 
  10   0   4       27.65       28.99      2.45 o 
 -10   1   4        2.89        4.18      1.85 o 
  -9   1   4       21.80       21.97      2.40 o 
  -8   1   4        2.07        2.33      1.03 o 
  -7   1   4       37.05       39.23      1.64 o 
  -6   1   4      449.84      479.25     12.35 o 
  -5   1   4      645.61      629.28     12.63 o 
  -4   1   4      369.70      347.67      7.03 o 
  -3   1   4      917.00     1086.40     24.23 o 
  -2   1   4      608.05      482.43     20.42 o 
  -1   1   4      128.85      172.21      3.70 o 
   0   1   4       59.11       99.44      3.16 o 
   1   1   4      120.72      163.93      5.63 o 
   2   1   4      610.34      525.19     19.94 o 
   3   1   4      897.56     1019.31     22.81 o 
   4   1   4      354.85      317.11      8.60 o 
   5   1   4      649.84      649.15     10.78 o 
   6   1   4      455.25      474.32      8.16 o 
   7   1   4       38.62       41.66      1.51 o 
   8   1   4        2.13        3.06      1.15 o 
   9   1   4       21.68       19.70      2.10 o 
  10   1   4        2.92        3.50      1.69 o 
 -10   2   4       51.43       50.95      3.63 o 
  -9   2   4       26.26       29.59      2.84 o 
  -8   2   4      135.95      127.63      6.06 o 
  -7   2   4      255.87      247.23      5.22 o 
  -6   2   4      205.98      215.19      4.55 o 
  -5   2   4      195.78      170.04      3.53 o 
  -4   2   4      305.97      348.60      8.71 o 
  -3   2   4      182.85      226.43      4.89 o 
  -2   2   4      881.93      784.63     14.50 o 
  -1   2   4     1939.41     1893.63     36.03 o 
   0   2   4      111.42      128.72      2.66 o 
   1   2   4     1894.10     1852.92     31.65 o 
   2   2   4      895.97      799.80     12.43 o 
   3   2   4      181.33      220.58      3.95 o 
   4   2   4      301.51      338.00      6.21 o 
   5   2   4      192.27      165.60      3.22 o 
   6   2   4      210.94      225.40      4.20 o 
   7   2   4      256.71      257.11      5.05 o 
   8   2   4      132.45      125.38      4.02 o 
   9   2   4       26.38       28.44      2.36 o 
  10   2   4       51.84       49.61      3.42 o 
 -10   3   4       19.65       20.99      3.39 o 
  -9   3   4        1.37        3.45      1.88 o 
  -8   3   4       52.14       59.45      2.80 o 
  -7   3   4      130.72      140.14      4.63 o 
  -6   3   4       62.60       58.60      2.13 o 
  -5   3   4        8.09        9.33      0.77 o 
  -4   3   4      482.14      423.11      7.50 o 
  -3   3   4      963.93      891.33     15.14 o 
  -2   3   4       24.37       47.35      3.61 o 
  -1   3   4     2364.99     2459.81     40.98 o 
   0   3   4        6.70       20.54      0.75 o 
   1   3   4     2314.44     2391.65     34.43 o 
   2   3   4       18.80       40.04      3.28 o 
   3   3   4      963.20      879.67     14.01 o 
   4   3   4      477.91      420.50      7.22 o 
   5   3   4        7.82        9.38      0.75 o 
   6   3   4       64.16       61.65      1.73 o 
   7   3   4      135.76      138.68      3.02 o 
   8   3   4       53.35       56.83      2.81 o 
   9   3   4        1.73        1.52      1.46 o 
  10   3   4       19.75       18.96      2.93 o 
 -10   4   4       18.61       14.71      2.66 o 
  -9   4   4      117.31      132.81      5.07 o 
  -8   4   4       42.37       49.75      2.72 o 
  -7   4   4      156.98      137.16      4.12 o 
  -6   4   4      752.33      675.75     14.13 o 
  -5   4   4      145.38      121.00      3.52 o 
  -4   4   4       40.95       42.27      2.01 o 
  -3   4   4      322.15      313.53      5.84 o 
  -2   4   4     1095.36     1179.69     17.57 o 
  -1   4   4     1963.54     1807.53     30.82 o 
   0   4   4      209.08      277.27      4.93 o 
   1   4   4     2026.41     1895.31     30.06 o 
   2   4   4     1102.63     1182.81     21.06 o 
   3   4   4      317.64      319.07      6.91 o 
   4   4   4       40.16       42.70      2.46 o 
   5   4   4      138.24      118.58      2.45 o 
   6   4   4      740.51      669.06     11.43 o 
   7   4   4      153.86      135.70      3.17 o 
   8   4   4       44.32       50.74      2.55 o 
   9   4   4      117.38      126.02      4.69 o 
  10   4   4       17.20       15.48      2.82 o 
  -9   5   4       54.19       50.05      2.89 o 
  -8   5   4       48.06       52.46      4.19 o 
  -7   5   4      140.36      148.93      4.16 o 
  -6   5   4       72.13       76.50      2.42 o 
  -5   5   4       44.60       46.78      2.97 o 
  -4   5   4      189.80      183.46      6.88 o 
  -3   5   4      108.28       90.19      3.25 o 
  -2   5   4      367.33      326.52      7.92 o 
  -1   5   4      735.55      807.63     11.45 o 
   0   5   4     6042.91     6745.45    104.27 o 
   1   5   4      732.38      785.00     17.08 o 
   2   5   4      359.60      333.38     10.38 o 
   3   5   4      108.74       92.86      3.17 o 
   4   5   4      186.62      175.91      4.42 o 
   5   5   4       43.57       46.03      2.98 o 
   6   5   4       68.57       75.82      2.09 o 
   7   5   4      137.14      147.62      3.84 o 
   8   5   4       47.45       53.73      2.67 o 
   9   5   4       54.65       56.66      3.20 o 
  -9   6   4       16.16       15.86      2.13 o 
  -8   6   4      100.81      100.00      4.28 o 
  -7   6   4       17.35       17.26      1.52 o 
  -6   6   4      208.12      205.81      6.82 o 
  -5   6   4      595.81      597.55      9.13 o 
  -4   6   4        3.88        4.45      0.57 o 
  -3   6   4      268.08      297.28      4.83 o 
  -2   6   4      429.95      393.52      5.14 o 
  -1   6   4       74.29       72.94      4.37 o 
   0   6   4     1113.99     1064.16     17.50 o 
   1   6   4       71.51       63.52      4.07 o 
   2   6   4      405.48      362.04      6.30 o 
   3   6   4      256.80      287.00      5.20 o 
   4   6   4        4.15        4.68      0.76 o 
   5   6   4      597.48      607.14     10.21 o 
   6   6   4      216.94      220.01      4.23 o 
   7   6   4       16.54       15.84      1.61 o 
   8   6   4      100.66       99.89      4.15 o 
   9   6   4       16.55       15.29      2.14 o 
  -9   7   4       11.11       11.86      2.00 o 
  -8   7   4        6.44        5.31      2.04 o 
  -7   7   4       25.61       27.98      1.80 o 
  -6   7   4       62.38       58.42      4.11 o 
  -5   7   4      103.91       91.71      2.18 o 
  -4   7   4      112.86      106.71      2.51 o 
  -3   7   4      139.90      130.59      2.29 o 
  -2   7   4      291.91      320.38      5.71 o 
  -1   7   4     1547.76     1643.15     22.76 o 
   0   7   4      107.95       60.83      1.52 o 
   1   7   4     1563.54     1675.27     27.25 o 
   2   7   4      287.29      309.51      7.60 o 
   3   7   4      142.73      134.27      3.50 o 
   4   7   4      108.77      102.12      4.07 o 
   5   7   4      110.82       98.72      2.67 o 
   6   7   4       65.33       61.52      3.13 o 
   7   7   4       26.26       36.74      3.03 o 
   8   7   4        5.89        8.37      1.92 o 
   9   7   4       10.33       11.50      2.10 o 
  -9   8   4        0.29        0.36      1.43 o 
  -8   8   4       22.14       27.00      2.44 o 
  -7   8   4       19.01       25.05      1.73 o 
  -6   8   4       31.37       33.74      2.27 o 
  -5   8   4      108.26      106.71      2.43 o 
  -4   8   4      412.04      365.75      5.76 o 
  -3   8   4       56.84       54.43      1.62 o 
  -2   8   4      157.13      163.40      2.56 o 
  -1   8   4       28.44       35.86      1.11 o 
   0   8   4      224.80      261.94      3.95 o 
   1   8   4       29.47       35.04      1.19 o 
   2   8   4      157.58      164.78      2.98 o 
   3   8   4       60.16       58.18      1.84 o 
   4   8   4      411.85      362.61      6.55 o 
   5   8   4      103.87       99.79      2.80 o 
   6   8   4       32.63       36.93      2.77 o 
   7   8   4       19.30       21.00      2.54 o 
   8   8   4       21.83       23.15      2.71 o 
   9   8   4        0.33       -0.86      1.80 o 
  -8   9   4        0.61        0.24      1.33 o 
  -7   9   4       85.19       83.27      5.85 o 
  -6   9   4      168.43      174.18      3.82 o 
  -5   9   4       50.98       40.35      1.94 o 
  -4   9   4       75.59       70.33      2.10 o 
  -3   9   4      165.39      175.72      4.84 o 
  -2   9   4      513.25      536.71      9.84 o 
  -1   9   4        3.67        7.73      0.77 o 
   0   9   4       11.54       16.25      0.68 o 
   1   9   4        4.99        9.96      0.96 o 
   2   9   4      512.02      531.75      9.07 o 
   3   9   4      166.38      180.70      5.06 o 
   4   9   4       72.02       70.29      2.19 o 
   5   9   4       50.64       42.39      2.66 o 
   6   9   4      163.65      172.39      5.87 o 
   7   9   4       84.54       87.38      6.23 o 
   8   9   4        0.53       -1.97      1.97 o 
  -8  10   4        5.33        7.57      1.57 o 
  -7  10   4        9.05        6.35      1.16 o 
  -6  10   4       19.36       16.12      1.23 o 
  -5  10   4       41.24       47.03      3.09 o 
  -4  10   4      163.78      144.91      3.27 o 
  -3  10   4      233.45      214.12      4.13 o 
  -2  10   4       35.14       31.10      1.41 o 
  -1  10   4      122.65      125.06      2.34 o 
   0  10   4      181.66      166.35      2.79 o 
   1  10   4      120.66      121.52      2.58 o 
   2  10   4       35.29       33.74      1.30 o 
   3  10   4      233.57      222.75      4.35 o 
   4  10   4      171.64      151.92      4.15 o 
   5  10   4       44.47       50.87      3.79 o 
   6  10   4       19.73       19.72      2.55 o 
   7  10   4        8.91        9.37      2.52 o 
   8  10   4        5.23        5.86      2.52 o 
  -7  11   4       39.18       38.92      1.75 o 
  -6  11   4        4.28        5.15      1.12 o 
  -5  11   4        6.87        8.42      1.35 o 
  -4  11   4       28.98       28.44      1.84 o 
  -3  11   4      123.12      115.95      3.16 o 
  -2  11   4       73.61       64.35      1.86 o 
  -1  11   4      150.65      153.52      3.38 o 
   0  11   4       20.46       14.60      0.86 o 
   1  11   4      151.09      154.90      3.48 o 
   2  11   4       72.94       69.76      2.13 o 
   3  11   4      120.57      113.42      3.56 o 
   4  11   4       29.35       26.90      2.02 o 
   5  11   4        6.14        7.84      1.62 o 
   6  11   4        4.20        2.06      2.48 o 
   7  11   4       38.94       39.52      3.50 o 
  -6  12   4       16.12       17.76      2.20 o 
  -5  12   4       15.96       19.56      1.53 o 
  -4  12   4        3.39        3.42      0.98 o 
  -3  12   4       41.08       45.76      1.74 o 
  -2  12   4       56.96       55.73      2.68 o 
  -1  12   4       20.46       16.15      1.08 o 
   0  12   4       17.18       23.12      1.28 o 
   1  12   4       20.35       18.51      1.51 o 
   2  12   4       58.71       54.99      3.92 o 
   3  12   4       41.58       50.52      2.63 o 
   4  12   4        3.67        0.42      1.42 o 
   5  12   4       15.82       20.73      2.14 o 
   6  12   4       15.98       20.94      2.85 o 
  -6  13   4        6.96        5.75      1.44 o 
  -5  13   4        4.44        4.91      1.39 o 
  -4  13   4        2.39        2.61      1.07 o 
  -3  13   4        0.82        0.74      0.94 o 
  -2  13   4        2.92        4.04      0.98 o 
  -1  13   4       22.96       21.06      2.01 o 
   0  13   4       99.22       92.12      2.38 o 
   1  13   4       20.98       19.93      2.48 o 
   2  13   4        2.94        5.62      1.80 o 
   3  13   4        0.87        2.06      1.75 o 
   4  13   4        2.49        4.07      1.75 o 
   5  13   4        4.29        6.52      2.34 o 
   6  13   4        7.12        8.07      2.90 o 
  -5  14   4        8.95       14.77      1.90 o 
  -4  14   4        0.04       -0.24      1.20 o 
  -3  14   4       41.69       48.50      2.10 o 
  -2  14   4        1.85        1.46      1.01 o 
  -1  14   4        2.90        3.62      1.00 o 
   0  14   4       55.17       53.55      2.85 o 
   1  14   4        2.46        0.73      1.91 o 
   2  14   4        2.08        3.20      1.90 o 
   3  14   4       42.81       49.60      3.31 o 
   4  14   4        0.06        0.06      1.74 o 
   5  14   4        8.86       11.61      2.74 o 
  -3  15   4       10.32       13.95      1.52 o 
  -2  15   4        7.17        3.57      1.42 o 
  -1  15   4       51.21       46.37      2.04 o 
   0  15   4        0.48       -0.20      1.97 o 
   1  15   4       49.99       46.82      3.31 o 
   2  15   4        7.65        3.07      1.99 o 
   3  15   4       10.43        8.78      3.10 o 
  -1  16   4       15.94       17.47      1.40 o 
   0  16   4       12.10       13.75      2.54 o 
   1  16   4       15.55       17.37      2.80 o 
   1   0   5     3867.82     3821.04     84.38 o 
   2   0   5       14.67       11.49      1.58 o 
   3   0   5     2034.04     2181.63     37.35 o 
   4   0   5       17.22       31.80      3.69 o 
   5   0   5        1.43        3.46      0.63 o 
   6   0   5       51.83       66.33      2.35 o 
   7   0   5      150.32      122.10      2.83 o 
   8   0   5        1.29        0.24      1.05 o 
   9   0   5        1.36       -0.24      1.55 o 
  10   0   5        0.09        3.92      2.02 o 
 -10   1   5        2.07       -0.53      2.05 o 
  -9   1   5       33.73       38.34      3.11 o 
  -8   1   5        6.43        4.11      1.18 o 
  -7   1   5      358.20      354.07      6.65 o 
  -6   1   5      208.98      213.75      4.25 o 
  -5   1   5      527.99      568.74      9.76 o 
  -4   1   5      103.08       98.36      2.74 o 
  -3   1   5      622.92      614.27     15.66 o 
  -2   1   5       40.60       56.04      3.67 o 
  -1   1   5      912.06      930.15     20.09 o 
   0   1   5      499.68      439.26     12.35 o 
   1   1   5      887.17     1027.90     30.33 o 
   2   1   5       43.22       57.91      2.42 o 
   3   1   5      624.04      591.43     15.41 o 
   4   1   5      104.42       97.60      2.29 o 
   5   1   5      538.23      601.85     10.36 o 
   6   1   5      210.83      212.55      4.04 o 
   7   1   5      354.90      353.72      7.05 o 
   8   1   5        6.51        4.07      1.13 o 
   9   1   5       33.29       37.37      3.98 o 
  10   1   5        2.14        1.98      2.02 o 
 -10   2   5        4.60        4.48      2.56 o 
  -9   2   5        3.96        4.49      2.29 o 
  -8   2   5       62.75       63.69      2.62 o 
  -7   2   5       43.17       44.76      2.22 o 
  -6   2   5        6.93        6.42      0.99 o 
  -5   2   5      502.33      477.88      9.14 o 
  -4   2   5       10.96       18.17      1.36 o 
  -3   2   5     1368.86     1539.93     26.69 o 
  -2   2   5       48.86       64.80      9.75 o 
  -1   2   5      364.29      325.99     17.81 o 
   0   2   5      177.41      186.89      4.05 o 
   1   2   5      361.09      333.53     16.05 o 
   2   2   5       50.23       64.53      7.67 o 
   3   2   5     1379.25     1569.65     25.41 o 
   4   2   5       10.56       15.04      0.91 o 
   5   2   5      511.60      491.83      8.32 o 
   6   2   5        7.18        7.10      1.06 o 
   7   2   5       42.67       43.00      2.49 o 
   8   2   5       64.17       70.44      2.59 o 
   9   2   5        3.81        4.66      1.77 o 
  10   2   5        4.48       -0.29      1.89 o 
 -10   3   5        8.66        9.48      2.16 o 
  -9   3   5      104.06      101.78      5.48 o 
  -8   3   5        6.49        6.40      1.39 o 
  -7   3   5       80.31       84.63      3.41 o 
  -6   3   5      258.01      234.88      5.47 o 
  -5   3   5      297.84      302.82      5.92 o 
  -4   3   5      355.04      361.96      6.47 o 
  -3   3   5      255.13      312.43      6.17 o 
  -2   3   5      359.70      342.75      6.89 o 
  -1   3   5     1953.03     1820.32     37.80 o 
   0   3   5     1644.51     1702.25     34.84 o 
   1   3   5     1915.29     1821.50     29.64 o 
   2   3   5      358.19      339.26      5.98 o 
   3   3   5      263.15      323.94      5.58 o 
   4   3   5      358.81      360.48      6.24 o 
   5   3   5      296.55      304.61      6.33 o 
   6   3   5      257.64      220.10      4.29 o 
   7   3   5       75.57       75.55      2.34 o 
   8   3   5        7.27        8.09      1.30 o 
   9   3   5      105.43       97.81      4.09 o 
  10   3   5        8.48        9.67      2.69 o 
  -9   4   5        4.49       11.81      3.12 o 
  -8   4   5       64.75       65.61      3.74 o 
  -7   4   5      106.98       95.82      5.13 o 
  -6   4   5        8.98        4.37      1.35 o 
  -5   4   5      441.85      403.68      9.88 o 
  -4   4   5      395.63      366.77      7.88 o 
  -3   4   5      451.00      440.53      8.01 o 
  -2   4   5      318.96      338.64      6.02 o 
  -1   4   5      208.39      230.21      8.99 o 
   0   4   5      211.98      255.61      4.86 o 
   1   4   5      206.60      242.50      5.24 o 
   2   4   5      321.64      338.25      6.11 o 
   3   4   5      476.60      462.89      7.05 o 
   4   4   5      391.50      371.43      6.49 o 
   5   4   5      449.73      422.32      6.95 o 
   6   4   5        8.53        6.00      1.45 o 
   7   4   5      105.28       92.76      2.65 o 
   8   4   5       65.01       65.63      2.90 o 
   9   4   5        4.86        9.95      2.92 o 
  -9   5   5       33.47       30.32      3.32 o 
  -8   5   5        3.05        3.96      1.54 o 
  -7   5   5      129.85      141.51      7.92 o 
  -6   5   5      123.60      141.60      4.14 o 
  -5   5   5      221.74      229.89      4.63 o 
  -4   5   5      556.62      551.01      9.63 o 
  -3   5   5      266.49      257.57      8.47 o 
  -2   5   5       26.45       34.70      1.82 o 
  -1   5   5     1753.80     1888.48     35.41 o 
   0   5   5      106.72      114.57      3.17 o 
   1   5   5     1721.83     1837.80     31.35 o 
   2   5   5       24.90       34.42      1.40 o 
   3   5   5      261.15      238.39      8.13 o 
   4   5   5      566.32      543.66      9.77 o 
   5   5   5      214.01      221.20      4.39 o 
   6   5   5      122.51      137.34      3.20 o 
   7   5   5      127.13      135.47      3.93 o 
   8   5   5        2.98        3.61      1.42 o 
   9   5   5       33.05       32.47      2.51 o 
  -9   6   5       10.39        9.81      2.05 o 
  -8   6   5       12.25       16.19      2.71 o 
  -7   6   5       28.97       29.15      2.20 o 
  -6   6   5      209.61      225.21      8.39 o 
  -5   6   5       75.45       75.76      2.13 o 
  -4   6   5      307.34      293.86      5.44 o 
  -3   6   5      204.61      197.49      3.93 o 
  -2   6   5      358.31      371.22      7.67 o 
  -1   6   5       39.36       26.63      1.30 o 
   0   6   5      159.28      146.84      2.78 o 
   1   6   5       39.07       28.29      1.52 o 
   2   6   5      346.67      370.70      9.56 o 
   3   6   5      212.23      208.90      4.48 o 
   4   6   5      311.44      290.11      5.28 o 
   5   6   5       79.19       78.70      3.32 o 
   6   6   5      208.46      219.43      5.88 o 
   7   6   5       27.39       28.64      2.18 o 
   8   6   5       12.19        9.53      2.05 o 
   9   6   5       10.32       15.29      2.12 o 
  -9   7   5       10.09       11.28      2.10 o 
  -8   7   5       39.47       42.13      6.12 o 
  -7   7   5      124.18      116.07      4.80 o 
  -6   7   5      171.28      170.14      5.39 o 
  -5   7   5       78.19       86.02      2.69 o 
  -4   7   5      303.78      314.18      4.98 o 
  -3   7   5       60.80       61.14      1.47 o 
  -2   7   5      221.53      210.33      6.00 o 
  -1   7   5      281.30      293.15      4.43 o 
   0   7   5      581.44      575.60      9.71 o 
   1   7   5      289.27      297.73      5.88 o 
   2   7   5      216.63      200.81      9.98 o 
   3   7   5       61.13       60.92      1.56 o 
   4   7   5      303.76      314.85      5.71 o 
   5   7   5       78.77       83.39      2.35 o 
   6   7   5      176.32      175.70      5.04 o 
   7   7   5      122.80      113.04      4.89 o 
   8   7   5       39.69       40.44      3.18 o 
   9   7   5       11.00       10.44      2.45 o 
  -8   8   5       39.45       45.61      3.04 o 
  -7   8   5       19.14       21.53      2.11 o 
  -6   8   5        1.75        0.82      1.37 o 
  -5   8   5      101.56      104.85      3.35 o 
  -4   8   5       94.50       96.36      2.17 o 
  -3   8   5      231.51      239.42      3.86 o 
  -2   8   5      556.64      542.38      8.00 o 
  -1   8   5      103.88      117.57      2.18 o 
   0   8   5      166.92      179.72      3.46 o 
   1   8   5       99.89      121.88      2.64 o 
   2   8   5      546.74      540.15      9.69 o 
   3   8   5      237.57      246.11      4.38 o 
   4   8   5       96.13      101.38      2.42 o 
   5   8   5      102.78      104.81      3.43 o 
   6   8   5        2.03        1.85      1.95 o 
   7   8   5       19.82       25.56      2.99 o 
   8   8   5       39.11       44.81      3.33 o 
  -8   9   5        2.53        2.55      1.89 o 
  -7   9   5       18.88       17.65      1.75 o 
  -6   9   5      148.89      145.05      4.44 o 
  -5   9   5       76.92       75.57      2.09 o 
  -4   9   5       45.92       37.05      1.59 o 
  -3   9   5       38.85       41.60      2.53 o 
  -2   9   5      129.06      134.82      3.08 o 
  -1   9   5       45.65       39.57      1.14 o 
   0   9   5        0.84        0.86      0.75 o 
   1   9   5       48.44       42.47      1.40 o 
   2   9   5      129.26      134.27      3.79 o 
   3   9   5       38.70       40.12      3.78 o 
   4   9   5       43.97       34.22      2.05 o 
   5   9   5       74.19       75.41      3.55 o 
   6   9   5      149.55      153.88      5.86 o 
   7   9   5       18.36       16.79      2.53 o 
   8   9   5        2.73        0.25      2.59 o 
  -7  10   5        5.35        4.13      1.64 o 
  -6  10   5        6.16        4.75      0.82 o 
  -5  10   5        4.42        3.52      0.91 o 
  -4  10   5      136.24      131.84      3.64 o 
  -3  10   5       33.07       38.54      1.36 o 
  -2  10   5      191.49      203.59      3.68 o 
  -1  10   5       10.33        7.94      1.09 o 
   0  10   5      609.78      627.71     11.27 o 
   1  10   5        9.65        5.49      1.14 o 
   2  10   5      194.48      202.95      4.11 o 
   3  10   5       31.66       37.07      1.58 o 
   4  10   5      130.80      132.88      4.08 o 
   5  10   5        4.47        4.85      1.73 o 
   6  10   5        5.86        6.00      2.24 o 
   7  10   5        4.83        3.92      2.29 o 
  -7  11   5       16.07       14.76      2.26 o 
  -6  11   5       47.08       44.67      1.93 o 
  -5  11   5       44.40       39.30      2.39 o 
  -4  11   5       42.94       45.13      1.89 o 
  -3  11   5       94.27       81.99      2.62 o 
  -2  11   5       27.45       31.07      2.32 o 
  -1  11   5       14.46       13.43      1.13 o 
   0  11   5       21.20       27.90      1.45 o 
   1  11   5       15.41       15.48      1.29 o 
   2  11   5       28.85       33.60      2.01 o 
   3  11   5       95.25       83.12      3.26 o 
   4  11   5       41.81       44.56      2.52 o 
   5  11   5       43.63       39.61      2.80 o 
   6  11   5       47.47       47.65      4.29 o 
   7  11   5       16.00       17.33      2.77 o 
  -6  12   5       17.40       18.43      1.53 o 
  -5  12   5        0.87        1.31      1.06 o 
  -4  12   5       70.15       72.97      2.42 o 
  -3  12   5       33.06       32.29      1.52 o 
  -2  12   5       70.44       70.99      2.35 o 
  -1  12   5        6.06        4.02      0.86 o 
   0  12   5        4.62        5.31      1.27 o 
   1  12   5        6.21        7.15      1.30 o 
   2  12   5       72.26       72.76      2.94 o 
   3  12   5       32.05       32.67      2.48 o 
   4  12   5       70.61       74.03      3.31 o 
   5  12   5        1.01        0.17      2.00 o 
   6  12   5       17.13       19.02      3.32 o 
  -5  13   5        1.29        0.12      1.16 o 
  -4  13   5       42.07       49.84      1.99 o 
  -3  13   5       11.39       12.34      1.20 o 
  -2  13   5        4.31        4.10      1.01 o 
  -1  13   5       12.99        8.81      0.75 o 
   0  13   5        5.43        1.68      1.25 o 
   1  13   5       12.32       10.18      1.73 o 
   2  13   5        4.76        2.37      1.77 o 
   3  13   5       11.42       12.67      2.06 o 
   4  13   5       40.79       48.28      3.09 o 
   5  13   5        1.50        0.33      2.33 o 
  -4  14   5        2.37        3.62      1.36 o 
  -3  14   5        8.54        8.12      1.14 o 
  -2  14   5       27.76       28.20      1.80 o 
  -1  14   5        0.84        1.94      1.44 o 
   0  14   5       58.07       66.48      4.45 o 
   1  14   5        0.86       -1.67      1.67 o 
   2  14   5       29.34       34.03      3.12 o 
   3  14   5        8.76        6.37      2.06 o 
   4  14   5        2.31        2.70      2.44 o 
  -3  15   5       13.00       13.01      1.39 o 
  -2  15   5        2.98        4.86      1.06 o 
  -1  15   5        1.52       -0.18      1.92 o 
   0  15   5       68.62       72.90      3.57 o 
   1  15   5        1.76        3.57      2.13 o 
   2  15   5        2.77        2.83      2.07 o 
   3  15   5       12.48        9.17      2.26 o 
   0   0   6    11941.39    12349.28    375.87 o 
   1   0   6      143.06      112.00     17.51 o 
   2   0   6      332.12      296.36      5.94 o 
   3   0   6      218.39      182.02      5.44 o 
   4   0   6      310.56      366.93      6.03 o 
   5   0   6        3.66        4.10      0.86 o 
   6   0   6       11.15       15.23      0.94 o 
   7   0   6       33.67       29.22      2.34 o 
   8   0   6      221.46      206.27      5.65 o 
   9   0   6       53.82       59.36      3.26 o 
  10   0   6        2.75        2.84      1.96 o 
 -10   1   6       20.97       23.71      2.72 o 
  -9   1   6       26.03       25.00      2.40 o 
  -8   1   6       44.73       42.38      2.22 o 
  -7   1   6      110.47      101.29      3.57 o 
  -6   1   6      541.87      550.85      9.78 o 
  -5   1   6      267.50      289.60      5.48 o 
  -4   1   6      377.76      388.09      6.97 o 
  -3   1   6      749.66      696.06     13.54 o 
  -2   1   6       14.64       17.05      2.26 o 
  -1   1   6      177.95      155.07      4.10 o 
   0   1   6      751.53      847.33     27.12 o 
   1   1   6      186.95      173.09      5.22 o 
   2   1   6       12.08       16.96      2.10 o 
   3   1   6      749.32      700.70     11.52 o 
   4   1   6      381.24      393.80      6.40 o 
   5   1   6      269.48      297.43      5.48 o 
   6   1   6      538.64      537.35      9.78 o 
   7   1   6      114.73      110.31      3.54 o 
   8   1   6       46.04       40.06      2.22 o 
   9   1   6       25.80       34.31      2.59 o 
  10   1   6       20.82       28.71      2.84 o 
 -10   2   6       37.31       42.56      3.91 o 
  -9   2   6       31.00       37.65      2.71 o 
  -8   2   6       23.07       24.13      1.65 o 
  -7   2   6      113.36      116.26      4.83 o 
  -6   2   6       58.70       54.03      1.76 o 
  -5   2   6       26.88       29.38      2.58 o 
  -4   2   6      116.97      131.89      2.75 o 
  -3   2   6       57.84       76.08      1.97 o 
  -2   2   6     1351.11     1309.40     29.01 o 
  -1   2   6     1337.57     1537.64     33.14 o 
   0   2   6       40.15       49.12      2.15 o 
   1   2   6     1330.71     1422.55     48.33 o 
   2   2   6     1378.39     1303.73     20.28 o 
   3   2   6       61.03       86.80      2.33 o 
   4   2   6      116.82      132.52      2.66 o 
   5   2   6       27.72       32.03      2.61 o 
   6   2   6       59.53       55.72      1.75 o 
   7   2   6      111.33      119.82      3.43 o 
   8   2   6       23.56       24.70      2.03 o 
   9   2   6       31.22       33.85      2.61 o 
  10   2   6       36.54       40.08      2.99 o 
  -9   3   6        2.86        2.01      2.05 o 
  -8   3   6        7.45        9.38      1.90 o 
  -7   3   6       23.16       24.05      1.80 o 
  -6   3   6      200.05      206.04      4.37 o 
  -5   3   6       85.23       96.47      3.18 o 
  -4   3   6      536.25      544.57      9.35 o 
  -3   3   6      232.72      223.80      4.50 o 
  -2   3   6       38.48       35.91      1.13 o 
  -1   3   6      847.80      881.02     19.88 o 
   0   3   6       44.34       76.89      4.34 o 
   1   3   6      819.16      860.26     19.13 o 
   2   3   6       38.49       36.29      1.38 o 
   3   3   6      236.98      237.05      4.18 o 
   4   3   6      529.04      525.21      9.13 o 
   5   3   6       85.55       92.77      3.57 o 
   6   3   6      198.38      198.50      4.14 o 
   7   3   6       23.81       24.58      1.94 o 
   8   3   6        7.56        8.35      1.43 o 
   9   3   6        3.09        5.60      1.88 o 
  -9   4   6       30.90       29.20      2.83 o 
  -8   4   6        2.48        5.37      1.91 o 
  -7   4   6        7.55       10.18      1.88 o 
  -6   4   6      302.44      286.83      7.32 o 
  -5   4   6       33.92       37.85      3.61 o 
  -4   4   6      740.57      684.47     12.55 o 
  -3   4   6      220.55      201.39      6.09 o 
  -2   4   6      875.07      836.94     17.07 o 
  -1   4   6       21.61       24.54      1.16 o 
   0   4   6       49.03       45.53      2.58 o 
   1   4   6       21.27       27.50      1.66 o 
   2   4   6      863.86      824.33     12.95 o 
   3   4   6      207.01      197.79      7.31 o 
   4   4   6      749.64      691.19     10.59 o 
   5   4   6       37.56       39.81      2.34 o 
   6   4   6      311.51      300.13      5.81 o 
   7   4   6        7.07        8.92      1.26 o 
   8   4   6        2.36        4.34      1.59 o 
   9   4   6       30.45       29.79      3.40 o 
  -9   5   6        7.85        6.47      2.47 o 
  -8   5   6        2.65        3.08      1.58 o 
  -7   5   6        7.72        7.30      1.93 o 
  -6   5   6      484.71      489.46     12.24 o 
  -5   5   6      482.28      447.08     12.45 o 
  -4   5   6      655.82      690.74     12.94 o 
  -3   5   6      446.49      440.59      8.85 o 
  -2   5   6      536.11      551.33      9.56 o 
  -1   5   6       55.20       41.33      2.98 o 
   0   5   6      969.43     1027.79     19.60 o 
   1   5   6       56.89       47.85      2.33 o 
   2   5   6      536.29      548.90      8.77 o 
   3   5   6      463.89      453.87     11.11 o 
   4   5   6      639.95      658.29     13.08 o 
   5   5   6      499.81      461.72      7.96 o 
   6   5   6      488.62      467.87      9.18 o 
   7   5   6        7.34        9.47      1.43 o 
   8   5   6        2.65       -1.34      1.48 o 
   9   5   6        7.79        7.18      2.79 o 
  -9   6   6        2.59        2.88      2.95 o 
  -8   6   6       31.84       32.65      2.51 o 
  -7   6   6       30.51       28.92      2.57 o 
  -6   6   6       21.96       20.45      1.77 o 
  -5   6   6      139.46      129.24      5.31 o 
  -4   6   6      143.74      143.04      3.33 o 
  -3   6   6      309.59      312.30      7.56 o 
  -2   6   6       23.71       28.74      1.98 o 
  -1   6   6      315.07      282.43     11.77 o 
   0   6   6       82.96       88.47      2.14 o 
   1   6   6      311.14      328.01     14.50 o 
   2   6   6       23.62       30.78      2.61 o 
   3   6   6      317.74      316.78      5.14 o 
   4   6   6      140.45      137.85      2.92 o 
   5   6   6      131.86      121.77      2.93 o 
   6   6   6       20.11       17.65      1.91 o 
   7   6   6       30.08       32.65      3.16 o 
   8   6   6       32.85       30.95      2.84 o 
   9   6   6        3.19        3.11      2.95 o 
  -9   7   6        6.19        6.42      2.46 o 
  -8   7   6       15.24        9.76      2.15 o 
  -7   7   6       42.33       43.48      3.11 o 
  -6   7   6       13.63        9.08      1.51 o 
  -5   7   6        4.30        1.96      1.19 o 
  -4   7   6      139.05      117.95      3.54 o 
  -3   7   6      205.21      185.57      4.12 o 
  -2   7   6      143.19      174.19      3.36 o 
  -1   7   6      402.92      410.14      7.78 o 
   0   7   6       38.30       63.47      1.76 o 
   1   7   6      408.47      404.24      7.35 o 
   2   7   6      147.53      168.68      3.32 o 
   3   7   6      208.56      185.62      3.41 o 
   4   7   6      143.04      122.66      4.02 o 
   5   7   6        4.82        1.49      0.96 o 
   6   7   6       12.24        7.77      1.36 o 
   7   7   6       41.43       48.37      3.28 o 
   8   7   6       15.37        9.10      2.27 o 
   9   7   6        6.04        1.06      2.84 o 
  -8   8   6        8.31       10.53      2.58 o 
  -7   8   6       35.14       33.27      2.83 o 
  -6   8   6       57.88       63.98      4.84 o 
  -5   8   6       42.23       41.23      2.71 o 
  -4   8   6       25.72       27.15      1.55 o 
  -3   8   6       23.33       22.06      2.08 o 
  -2   8   6      196.05      200.00      3.83 o 
  -1   8   6       84.65       78.99      2.53 o 
   0   8   6      164.13      244.64      4.75 o 
   1   8   6       80.60       70.96      2.01 o 
   2   8   6      192.17      200.53      4.05 o 
   3   8   6       25.37       25.26      2.17 o 
   4   8   6       26.79       27.95      1.26 o 
   5   8   6       45.08       48.62      3.69 o 
   6   8   6       58.29       59.17      3.55 o 
   7   8   6       32.85       32.10      3.71 o 
   8   8   6        9.01        7.99      2.39 o 
  -8   9   6       35.30       41.43      3.75 o 
  -7   9   6       14.33       17.69      1.96 o 
  -6   9   6       33.98       34.26      2.37 o 
  -5   9   6       21.81       27.25      1.77 o 
  -4   9   6       68.95       60.88      2.14 o 
  -3   9   6       81.06       71.80      3.62 o 
  -2   9   6       38.26       39.59      2.06 o 
  -1   9   6       10.09        7.83      1.01 o 
   0   9   6      948.97      939.16     15.69 o 
   1   9   6       12.56       11.77      1.49 o 
   2   9   6       38.64       40.99      2.64 o 
   3   9   6       83.90       80.11      4.13 o 
   4   9   6       70.92       66.45      2.62 o 
   5   9   6       22.41       26.70      3.11 o 
   6   9   6       34.38       37.36      3.07 o 
   7   9   6       15.26       19.18      2.74 o 
   8   9   6       34.71       44.83      3.52 o 
  -7  10   6        7.15        8.89      1.80 o 
  -6  10   6        0.02       -0.54      1.40 o 
  -5  10   6       53.16       46.15      2.95 o 
  -4  10   6       15.43       16.34      1.22 o 
  -3  10   6      100.84      105.59      2.63 o 
  -2  10   6       70.02       85.29      2.11 o 
  -1  10   6      225.89      211.33      4.91 o 
   0  10   6       89.62       77.11      2.12 o 
   1  10   6      229.83      216.75      4.23 o 
   2  10   6       68.48       86.92      2.32 o 
   3  10   6       97.56      108.11      4.43 o 
   4  10   6       14.59       18.62      1.65 o 
   5  10   6       51.07       39.88      2.82 o 
   6  10   6        0.05       -0.38      1.92 o 
   7  10   6        7.69        7.79      2.27 o 
  -7  11   6       25.79       21.50      3.17 o 
  -6  11   6       15.14        9.79      1.80 o 
  -5  11   6       59.47       60.77      1.84 o 
  -4  11   6       24.90       28.35      1.59 o 
  -3  11   6       12.48       15.80      1.17 o 
  -2  11   6        9.19       13.08      0.89 o 
  -1  11   6       80.17       82.97      2.77 o 
   0  11   6        4.39        7.92      1.10 o 
   1  11   6       81.28       80.33      2.94 o 
   2  11   6        9.42       13.15      1.23 o 
   3  11   6       12.73       17.48      1.67 o 
   4  11   6       24.87       32.92      2.43 o 
   5  11   6       59.30       65.19      6.90 o 
   6  11   6       15.07        7.70      2.57 o 
   7  11   6       25.66       24.81      2.98 o 
  -6  12   6       14.37       17.33      1.92 o 
  -5  12   6       23.21       23.43      1.59 o 
  -4  12   6        8.00       10.80      1.89 o 
  -3  12   6       13.87       16.19      1.26 o 
  -2  12   6        2.09        1.67      0.68 o 
  -1  12   6       70.98       72.44      2.69 o 
   0  12   6        0.47       -1.10      1.10 o 
   1  12   6       71.01       72.19      2.68 o 
   2  12   6        2.29        2.43      1.29 o 
   3  12   6       14.90       18.64      1.94 o 
   4  12   6        7.11        9.34      2.81 o 
   5  12   6       23.18       26.96      2.92 o 
   6  12   6       14.05       17.08      2.73 o 
  -5  13   6       16.08       14.38      1.18 o 
  -4  13   6       26.70       27.92      1.66 o 
  -3  13   6        5.87        4.23      1.00 o 
  -2  13   6       20.54       25.69      2.09 o 
  -1  13   6        8.18        7.20      1.49 o 
   0  13   6       13.34       22.62      1.77 o 
   1  13   6        7.82        8.82      1.65 o 
   2  13   6       20.50       29.31      2.52 o 
   3  13   6        5.33        4.88      2.40 o 
   4  13   6       25.27       22.75      3.39 o 
   5  13   6       15.62       16.69      2.96 o 
  -4  14   6        5.67        5.71      1.60 o 
  -3  14   6        9.81        8.44      1.14 o 
  -2  14   6       32.08       27.86      2.13 o 
  -1  14   6        6.99        4.82      1.56 o 
   0  14   6        0.72        1.38      2.19 o 
   1  14   6        6.85        6.27      1.77 o 
   2  14   6       32.89       30.33      2.81 o 
   3  14   6        9.94        5.66      2.13 o 
   4  14   6        5.33        7.88      2.56 o 
  -2  15   6        2.04        0.75      1.81 o 
  -1  15   6       19.14       18.05      2.42 o 
   0  15   6        7.90        7.79      2.14 o 
   1  15   6       18.82       18.13      2.47 o 
   2  15   6        2.07       -0.01      2.01 o 
   1   0   7     1989.67     2128.34     57.65 o 
   2   0   7      410.77      365.27      8.62 o 
   3   0   7        0.10       -0.33      0.53 o 
   4   0   7      254.76      256.25      4.71 o 
   5   0   7        5.75        8.38      1.82 o 
   6   0   7        0.10        1.69      0.89 o 
   7   0   7       19.68       21.43      2.05 o 
   8   0   7       87.18       86.31      4.51 o 
   9   0   7        5.13        3.41      1.61 o 
  -9   1   7       25.40       28.63      2.31 o 
  -8   1   7       55.23       53.12      2.65 o 
  -7   1   7      115.46      117.36      4.19 o 
  -6   1   7       61.81       55.22      2.02 o 
  -5   1   7      434.48      444.45      8.34 o 
  -4   1   7      436.77      461.14      9.28 o 
  -3   1   7       37.51       28.15      2.64 o 
  -2   1   7      757.54      682.24     17.23 o 
  -1   1   7     1801.65     1918.42     52.96 o 
   0   1   7     1066.77      992.27     29.87 o 
   1   1   7     1820.50     2019.20     72.00 o 
   2   1   7      764.21      678.19     16.16 o 
   3   1   7       35.51       27.33      1.70 o 
   4   1   7      433.07      449.43      7.64 o 
   5   1   7      431.46      434.26      8.38 o 
   6   1   7       62.36       56.02      2.46 o 
   7   1   7      113.40      114.08      4.88 o 
   8   1   7       55.95       50.27      2.76 o 
   9   1   7       25.57       29.32      2.99 o 
  -9   2   7       16.29       21.71      1.97 o 
  -8   2   7       27.51       29.29      2.70 o 
  -7   2   7        3.06        3.78      2.15 o 
  -6   2   7      127.22      134.58      3.33 o 
  -5   2   7       31.31       28.94      1.30 o 
  -4   2   7      250.85      228.75      4.98 o 
  -3   2   7       46.29       43.22      1.82 o 
  -2   2   7      259.48      227.99     14.30 o 
  -1   2   7       21.50       19.51      2.10 o 
   0   2   7      583.25      599.54     16.15 o 
   1   2   7       21.12       16.25      6.02 o 
   2   2   7      249.37      257.12      8.22 o 
   3   2   7       41.67       43.84      1.82 o 
   4   2   7      251.95      231.66      4.24 o 
   5   2   7       33.61       31.69      1.36 o 
   6   2   7      122.05      121.64      3.71 o 
   7   2   7        3.23        4.00      1.02 o 
   8   2   7       27.05       24.90      2.08 o 
   9   2   7       15.63       22.35      2.62 o 
  -9   3   7       16.95       17.98      1.93 o 
  -8   3   7        7.99        6.94      2.05 o 
  -7   3   7       96.84       86.41      3.62 o 
  -6   3   7      237.62      235.20      5.93 o 
  -5   3   7        2.43        3.62      0.93 o 
  -4   3   7      101.88       92.23      4.54 o 
  -3   3   7      601.83      624.38     14.18 o 
  -2   3   7      666.30      685.38     17.24 o 
  -1   3   7       67.60       56.63      6.95 o 
   0   3   7       58.07       48.05      1.57 o 
   1   3   7       68.29       75.38      8.50 o 
   2   3   7      677.21      673.52     14.11 o 
   3   3   7      602.15      624.26     10.91 o 
   4   3   7      100.07       90.96      4.86 o 
   5   3   7        3.74        6.91      1.08 o 
   6   3   7      240.62      232.23      5.25 o 
   7   3   7       97.91       88.94      3.08 o 
   8   3   7        7.41        6.74      1.60 o 
   9   3   7       16.53       19.88      4.38 o 
  -9   4   7       13.89       16.63      2.45 o 
  -8   4   7       15.97       17.06      2.08 o 
  -7   4   7       43.55       38.42      3.57 o 
  -6   4   7      229.98      234.21      5.91 o 
  -5   4   7      149.42      156.09      3.97 o 
  -4   4   7      164.98      169.52      6.59 o 
  -3   4   7      411.93      399.42      8.87 o 
  -2   4   7       96.99       91.57      5.80 o 
  -1   4   7      615.93      527.11     12.34 o 
   0   4   7      272.35      227.17      5.53 o 
   1   4   7      621.60      546.06     10.48 o 
   2   4   7       91.57       93.33      5.14 o 
   3   4   7      423.86      413.87      6.64 o 
   4   4   7      155.69      157.44      5.06 o 
   5   4   7      156.61      169.31      4.30 o 
   6   4   7      228.84      229.52      5.77 o 
   7   4   7       46.15       43.77      2.20 o 
   8   4   7       15.91       17.66      3.03 o 
   9   4   7       14.22       15.68      2.91 o 
  -9   5   7        0.66       -0.71      1.68 o 
  -8   5   7       34.59       37.22      3.04 o 
  -7   5   7       21.17       28.16      4.22 o 
  -6   5   7       38.08       34.42      2.52 o 
  -5   5   7      212.46      215.55      6.94 o 
  -4   5   7      202.19      197.06      4.98 o 
  -3   5   7      190.40      215.62      4.26 o 
  -2   5   7      669.99      706.37     15.95 o 
  -1   5   7      170.95      179.04      7.00 o 
   0   5   7      336.80      363.83      8.60 o 
   1   5   7      168.82      200.21      6.44 o 
   2   5   7      682.36      709.54     13.15 o 
   3   5   7      186.07      206.67      3.85 o 
   4   5   7      201.35      194.79      3.97 o 
   5   5   7      218.22      213.92      5.45 o 
   6   5   7       39.74       44.50      3.97 o 
   7   5   7       20.42       28.88      2.65 o 
   8   5   7       35.12       34.23      2.88 o 
   9   5   7        0.68       -1.65      2.42 o 
  -9   6   7       12.31       13.69      2.76 o 
  -8   6   7        4.93        8.44      2.07 o 
  -7   6   7       52.12       56.52      5.94 o 
  -6   6   7       42.53       41.06      2.71 o 
  -5   6   7       21.84       24.71      5.53 o 
  -4   6   7      121.29      136.74      4.17 o 
  -3   6   7       55.26       59.78      2.55 o 
  -2   6   7      129.03      134.35      3.77 o 
  -1   6   7      168.29      170.65      6.30 o 
   0   6   7       29.39       39.56      1.17 o 
   1   6   7      163.36      160.88      6.29 o 
   2   6   7      129.76      135.02      2.83 o 
   3   6   7       49.49       60.43      3.69 o 
   4   6   7      117.15      133.52      2.97 o 
   5   6   7       22.22       23.88      2.99 o 
   6   6   7       41.45       39.61      2.05 o 
   7   6   7       52.53       52.84      3.38 o 
   8   6   7        4.99        4.16      2.03 o 
   9   6   7       11.66       18.41      3.33 o 
  -8   7   7       14.33       16.24      2.50 o 
  -7   7   7       41.28       33.79      2.85 o 
  -6   7   7      104.52      108.95      4.51 o 
  -5   7   7       33.31       37.24      3.05 o 
  -4   7   7       31.28       27.35      1.76 o 
  -3   7   7      182.13      175.22      4.49 o 
  -2   7   7      132.94      118.92      4.06 o 
  -1   7   7       65.36       62.55      2.03 o 
   0   7   7      447.63      513.82      9.67 o 
   1   7   7       68.01       59.72      1.88 o 
   2   7   7      130.78      122.38      3.85 o 
   3   7   7      184.51      180.63      3.48 o 
   4   7   7       30.03       27.27      1.23 o 
   5   7   7       34.83       34.56      1.78 o 
   6   7   7      105.36      115.95      4.20 o 
   7   7   7       40.01       27.96      2.68 o 
   8   7   7       14.24       19.13      2.58 o 
  -8   8   7        7.88        9.20      2.25 o 
  -7   8   7       25.30       28.61      2.83 o 
  -6   8   7        0.52        0.34      1.59 o 
  -5   8   7       25.84       28.08      2.33 o 
  -4   8   7       36.78       38.85      2.31 o 
  -3   8   7       44.16       49.62      1.85 o 
  -2   8   7      110.96      122.27      2.98 o 
  -1   8   7      216.68      227.67      5.01 o 
   0   8   7      140.42      150.59      3.64 o 
   1   8   7      219.81      232.22      4.39 o 
   2   8   7      111.21      121.01      2.78 o 
   3   8   7       44.22       49.91      1.67 o 
   4   8   7       35.95       33.12      1.82 o 
   5   8   7       24.55       24.86      1.92 o 
   6   8   7        0.57        2.16      1.81 o 
   7   8   7       26.02       29.32      2.89 o 
   8   8   7        8.01        4.25      2.13 o 
  -7   9   7       13.34       15.60      2.34 o 
  -6   9   7        4.88        4.89      1.83 o 
  -5   9   7       54.25       59.97      4.76 o 
  -4   9   7       25.11       23.97      1.32 o 
  -3   9   7       52.57       55.98      2.01 o 
  -2   9   7        6.99        1.71      0.96 o 
  -1   9   7       41.55       36.87      2.73 o 
   0   9   7       61.57       88.57      2.50 o 
   1   9   7       42.26       36.17      1.51 o 
   2   9   7        5.58        2.99      0.82 o 
   3   9   7       56.69       57.22      1.98 o 
   4   9   7       26.23       23.29      1.92 o 
   5   9   7       53.15       58.55      2.94 o 
   6   9   7        5.55        6.19      2.22 o 
   7   9   7       13.52       12.22      2.47 o 
  -7  10   7        0.56        0.57      2.65 o 
  -6  10   7        7.80        6.30      1.75 o 
  -5  10   7        0.55        0.91      1.08 o 
  -4  10   7       12.20       17.65      2.60 o 
  -3  10   7       16.23       11.58      1.51 o 
  -2  10   7        5.35        6.99      1.21 o 
  -1  10   7      109.22      113.60      3.35 o 
   0  10   7       42.67       35.61      1.65 o 
   1  10   7      107.34      116.24      2.83 o 
   2  10   7        5.03        5.60      1.02 o 
   3  10   7       15.72       13.89      1.83 o 
   4  10   7       12.54       19.07      2.08 o 
   5  10   7        0.64       -0.37      1.84 o 
   6  10   7        7.89       10.45      2.65 o 
   7  10   7        0.83        1.48      2.07 o 
  -6  11   7       33.65       39.69      3.16 o 
  -5  11   7       64.67       66.08      4.28 o 
  -4  11   7       85.07       80.96      2.86 o 
  -3  11   7       50.72       49.58      1.81 o 
  -2  11   7       46.37       48.46      3.25 o 
  -1  11   7       24.92       22.71      1.67 o 
   0  11   7      443.17      373.97      7.55 o 
   1  11   7       25.48       20.24      1.39 o 
   2  11   7       46.46       50.62      2.33 o 
   3  11   7       51.73       50.47      2.43 o 
   4  11   7       85.76       90.22      4.02 o 
   5  11   7       65.54       64.77      4.14 o 
   6  11   7       33.56       38.11      3.39 o 
  -6  12   7        1.75        1.44      1.54 o 
  -5  12   7       15.22       20.42      1.83 o 
  -4  12   7        0.73        2.63      0.88 o 
  -3  12   7       23.42       21.22      1.42 o 
  -2  12   7       23.10       18.23      1.68 o 
  -1  12   7       13.58       14.77      2.34 o 
   0  12   7       26.38       25.81      2.24 o 
   1  12   7       13.73       12.16      1.43 o 
   2  12   7       22.81       18.25      1.70 o 
   3  12   7       23.48       25.44      2.13 o 
   4  12   7        0.69        2.13      1.88 o 
   5  12   7       14.85       22.28      2.98 o 
   6  12   7        1.49        1.08      2.24 o 
  -5  13   7        5.68        2.63      1.42 o 
  -4  13   7        8.33        7.36      1.22 o 
  -3  13   7       75.49       75.41      3.10 o 
  -2  13   7        1.28        1.07      1.37 o 
  -1  13   7        2.94        2.42      1.33 o 
   0  13   7        7.35        8.79      1.48 o 
   1  13   7        3.04        0.37      1.51 o 
   2  13   7        1.47        0.49      1.58 o 
   3  13   7       75.27       74.35      3.86 o 
   4  13   7        7.61        7.17      2.49 o 
   5  13   7        5.46        5.71      2.41 o 
  -3  14   7       17.23       15.50      2.55 o 
  -2  14   7        0.69        0.67      1.45 o 
  -1  14   7        0.25        1.00      1.48 o 
   0  14   7        5.58        5.67      1.95 o 
   1  14   7        0.22       -1.67      1.67 o 
   2  14   7        0.74        0.44      1.83 o 
   3  14   7       17.02       19.82      2.88 o 
  -1  15   7       23.13       22.88      2.58 o 
   0  15   7        3.86        6.48      2.12 o 
   1  15   7       22.68       22.26      2.60 o 
   0   0   8      192.04      198.50     10.86 o 
   1   0   8      136.28      132.17      4.48 o 
   2   0   8      254.38      265.75     11.23 o 
   3   0   8        8.08       11.97      1.32 o 
   4   0   8        1.61        1.11      1.36 o 
   5   0   8       11.18        7.59      1.87 o 
   6   0   8        0.14       -0.13      0.83 o 
   7   0   8       34.93       31.74      2.49 o 
   8   0   8        0.11       -0.42      1.48 o 
   9   0   8      124.98      130.21      6.68 o 
  -9   1   8       13.84       17.33      1.91 o 
  -8   1   8        0.69        1.65      1.90 o 
  -7   1   8       39.53       33.19      2.32 o 
  -6   1   8       16.94       13.32      1.58 o 
  -5   1   8      228.05      199.54      5.23 o 
  -4   1   8      336.24      336.12      8.11 o 
  -3   1   8      743.57      793.65     16.55 o 
  -2   1   8      161.11      162.12      7.19 o 
  -1   1   8      377.78      375.67     11.63 o 
   0   1   8      940.57     1102.61     33.26 o 
   1   1   8      377.55      391.69     12.35 o 
   2   1   8      161.68      166.16      8.21 o 
   3   1   8      741.48      792.24     15.41 o 
   4   1   8      333.90      334.95      6.39 o 
   5   1   8      233.57      207.78      4.47 o 
   6   1   8       17.08       14.67      1.21 o 
   7   1   8       38.00       36.81      2.88 o 
   8   1   8        0.59        2.84      1.25 o 
   9   1   8       13.78       10.41      2.49 o 
  -9   2   8       14.40       19.62      2.28 o 
  -8   2   8       24.91       26.60      2.57 o 
  -7   2   8      116.61      113.42      5.54 o 
  -6   2   8       20.09       17.71      1.38 o 
  -5   2   8      300.87      270.34      6.18 o 
  -4   2   8      248.39      236.79      5.56 o 
  -3   2   8       62.01       67.83      4.75 o 
  -2   2   8      105.64      106.99      3.46 o 
  -1   2   8     1402.55     1362.55     37.39 o 
   0   2   8       37.34       62.94      4.22 o 
   1   2   8     1396.39     1379.93     41.56 o 
   2   2   8      109.24      102.04      2.52 o 
   3   2   8       59.14       57.80      4.27 o 
   4   2   8      250.48      234.58      4.46 o 
   5   2   8      305.64      281.00      5.87 o 
   6   2   8       20.30       20.44      1.19 o 
   7   2   8      113.44      116.92      4.42 o 
   8   2   8       25.91       28.19      2.16 o 
   9   2   8       14.95       20.42      5.08 o 
  -9   3   8        6.69        7.27      3.79 o 
  -8   3   8       11.01        9.57      2.11 o 
  -7   3   8       30.36       31.24      2.47 o 
  -6   3   8       19.98       26.60      1.82 o 
  -5   3   8      356.11      352.19     10.14 o 
  -4   3   8       91.99       90.26      3.99 o 
  -3   3   8      114.90      116.86      2.97 o 
  -2   3   8      198.47      195.42      5.53 o 
  -1   3   8       81.07       61.82      3.38 o 
   0   3   8       24.84       23.25      1.01 o 
   1   3   8       78.68       70.27      2.19 o 
   2   3   8      201.63      185.38      4.33 o 
   3   3   8      113.74      111.73      2.80 o 
   4   3   8       86.22       86.34      3.16 o 
   5   3   8      370.92      377.13      7.56 o 
   6   3   8       21.66       28.08      1.39 o 
   7   3   8       30.12       29.62      2.30 o 
   8   3   8       11.00       12.54      1.79 o 
   9   3   8        7.07       12.39      2.37 o 
  -9   4   8        5.96        5.84      3.79 o 
  -8   4   8       22.87       25.10      4.23 o 
  -7   4   8      133.92      125.48      5.04 o 
  -6   4   8       52.95       55.84      2.84 o 
  -5   4   8       90.96       86.84     10.14 o 
  -4   4   8       52.84       53.50      2.06 o 
  -3   4   8       56.98       63.39      3.43 o 
  -2   4   8       66.45       66.39      2.79 o 
  -1   4   8       12.98       12.63      2.54 o 
   0   4   8      251.24      242.38      6.41 o 
   1   4   8       10.89       16.21      1.41 o 
   2   4   8       70.53       63.21      1.64 o 
   3   4   8       56.52       60.13      1.39 o 
   4   4   8       56.10       56.88      1.53 o 
   5   4   8       92.18       82.09      7.45 o 
   6   4   8       48.77       46.11      2.05 o 
   7   4   8      132.30      126.44      3.92 o 
   8   4   8       21.77       24.98      2.65 o 
   9   4   8        6.06        6.10      2.71 o 
  -8   5   8        3.43        2.73      3.42 o 
  -7   5   8       14.35       14.40      2.47 o 
  -6   5   8       65.67       65.61      4.02 o 
  -5   5   8      231.21      228.52      9.35 o 
  -4   5   8       92.64       99.71      2.98 o 
  -3   5   8     1511.73     1588.85     35.57 o 
  -2   5   8      818.32      767.88     16.39 o 
  -1   5   8      295.49      292.99      6.51 o 
   0   5   8        3.30        0.28      0.86 o 
   1   5   8      289.78      290.18      5.96 o 
   2   5   8      818.47      793.25     15.31 o 
   3   5   8     1517.51     1578.81     27.04 o 
   4   5   8       97.34      101.03      4.15 o 
   5   5   8      232.60      228.61      6.70 o 
   6   5   8       66.62       61.01      3.44 o 
   7   5   8       13.42       13.55      1.55 o 
   8   5   8        3.10        0.99      1.94 o 
  -8   6   8        0.09       -1.11      2.13 o 
  -7   6   8       80.95       94.07      5.51 o 
  -6   6   8      152.75      143.84      6.40 o 
  -5   6   8       26.74       31.40      2.01 o 
  -4   6   8       26.38       22.96      1.56 o 
  -3   6   8       25.75       28.70      2.21 o 
  -2   6   8        8.06       10.70      2.13 o 
  -1   6   8      251.62      278.26      6.83 o 
   0   6   8       89.12       68.24      2.33 o 
   1   6   8      243.16      266.89      6.16 o 
   2   6   8        9.85       18.73      2.16 o 
   3   6   8       25.53       25.06      1.61 o 
   4   6   8       27.72       29.47      1.93 o 
   5   6   8       25.78       31.27      1.69 o 
   6   6   8      156.62      145.05      6.04 o 
   7   6   8       81.37       97.29      4.40 o 
   8   6   8        0.13       -2.28      2.28 o 
  -8   7   8       16.52       14.40      3.00 o 
  -7   7   8        4.18        3.05      1.74 o 
  -6   7   8        5.61        5.14      2.05 o 
  -5   7   8       96.37       94.43      4.07 o 
  -4   7   8      172.59      175.83      4.59 o 
  -3   7   8       19.75       16.27      1.68 o 
  -2   7   8       79.12       86.36      3.28 o 
  -1   7   8       53.58       56.95      2.45 o 
   0   7   8      169.79      139.10      3.41 o 
   1   7   8       53.06       57.43      1.94 o 
   2   7   8       83.40       82.83      3.44 o 
   3   7   8       21.98       18.57      1.05 o 
   4   7   8      174.63      177.96      3.72 o 
   5   7   8       96.06       95.57      3.06 o 
   6   7   8        5.38        8.17      2.94 o 
   7   7   8        4.30        7.52      2.09 o 
   8   7   8       16.07        9.94      3.29 o 
  -8   8   8       11.44       13.10      6.35 o 
  -7   8   8        9.92        6.80      2.00 o 
  -6   8   8       21.27       19.62      2.19 o 
  -5   8   8       87.44       87.66      3.84 o 
  -4   8   8      102.71      103.86      3.25 o 
  -3   8   8       78.38       93.78      3.78 o 
  -2   8   8       54.63       48.15      2.54 o 
  -1   8   8       50.42       47.16      2.74 o 
   0   8   8        0.60        2.10      0.87 o 
   1   8   8       47.39       44.53      2.07 o 
   2   8   8       51.30       45.39      1.72 o 
   3   8   8       76.56       85.81      2.49 o 
   4   8   8      100.19       98.50      2.73 o 
   5   8   8       86.53       91.49      3.71 o 
   6   8   8       20.67       19.99      2.23 o 
   7   8   8       10.22        8.43      2.22 o 
   8   8   8       10.65       13.64      4.98 o 
  -7   9   8       18.22       21.90      2.51 o 
  -6   9   8        5.28        5.33      1.69 o 
  -5   9   8       13.65       17.43      2.09 o 
  -4   9   8        1.62        1.27      1.21 o 
  -3   9   8      163.31      164.19      5.91 o 
  -2   9   8       14.05       12.64      1.37 o 
  -1   9   8      101.19      100.12      2.75 o 
   0   9   8      248.99      249.62      5.95 o 
   1   9   8      100.89       99.40      2.55 o 
   2   9   8       12.77       10.38      1.05 o 
   3   9   8      163.91      171.58      3.89 o 
   4   9   8        1.71        0.21      1.35 o 
   5   9   8       13.76       20.05      2.16 o 
   6   9   8        4.99        4.48      1.84 o 
   7   9   8       18.01       17.36      2.69 o 
  -7  10   8       22.16       22.45      2.82 o 
  -6  10   8        5.65        7.40      1.73 o 
  -5  10   8        0.18        1.26      0.99 o 
  -4  10   8       20.30       17.32      1.32 o 
  -3  10   8        5.24        4.36      2.14 o 
  -2  10   8       15.72       16.88      2.04 o 
  -1  10   8       53.32       59.27      2.29 o 
   0  10   8        8.49       10.07      1.30 o 
   1  10   8       53.46       50.86      2.08 o 
   2  10   8       16.08       15.36      1.94 o 
   3  10   8        5.23        3.73      1.24 o 
   4  10   8       19.01       16.58      2.10 o 
   5  10   8        0.31        2.37      1.76 o 
   6  10   8        5.19        6.73      2.40 o 
   7  10   8       21.36       21.59      2.98 o 
  -6  11   8       17.24       20.45      1.96 o 
  -5  11   8       13.30       12.24      1.33 o 
  -4  11   8       24.23       29.66      1.82 o 
  -3  11   8        4.31        2.91      1.60 o 
  -2  11   8       21.11       20.70      1.57 o 
  -1  11   8      102.57      101.15      3.47 o 
   0  11   8        7.35       10.57      1.30 o 
   1  11   8      101.40       97.04      2.99 o 
   2  11   8       21.06       23.19      1.87 o 
   3  11   8        4.20        4.14      1.74 o 
   4  11   8       24.85       30.23      2.61 o 
   5  11   8       13.20       18.40      2.35 o 
   6  11   8       17.96       20.29      2.82 o 
  -5  12   8        2.71        1.33      1.23 o 
  -4  12   8       49.76       48.08      3.96 o 
  -3  12   8       26.54       26.32      3.75 o 
  -2  12   8       15.46       18.60      1.86 o 
  -1  12   8        0.39        1.11      1.24 o 
   0  12   8        3.97        8.64      1.43 o 
   1  12   8        0.56        0.69      1.23 o 
   2  12   8       15.52       15.08      1.76 o 
   3  12   8       26.28       29.37      2.85 o 
   4  12   8       48.30       50.32      3.19 o 
   5  12   8        2.80        2.33      2.34 o 
  -4  13   8       24.78       27.45      3.84 o 
  -3  13   8        0.05        1.94      1.31 o 
  -2  13   8       17.40       21.47      2.33 o 
  -1  13   8        4.39        3.11      1.46 o 
   0  13   8        3.60        4.47      1.46 o 
   1  13   8        4.77        6.73      1.61 o 
   2  13   8       17.73       19.74      2.30 o 
   3  13   8        0.04        3.75      2.16 o 
   4  13   8       24.23       23.73      2.91 o 
  -2  14   8        3.52        5.62      1.57 o 
  -1  14   8        1.69        1.75      1.45 o 
   0  14   8       12.66       13.64      2.20 o 
   1  14   8        1.77        0.65      1.83 o 
   2  14   8        3.32        2.67      1.93 o 
   1   0   9        7.37        2.82      0.72 o 
   2   0   9       35.90       31.08      3.52 o 
   3   0   9       13.46       10.35      3.68 o 
   4   0   9       80.67       72.77      2.45 o 
   5   0   9      137.90      114.45      3.28 o 
   6   0   9       16.19       13.54      1.44 o 
   7   0   9        4.04        3.10      1.39 o 
   8   0   9        1.00        1.90      1.25 o 
   9   0   9        0.01       -0.05      1.49 o 
  -9   1   9        7.21        7.07      1.66 o 
  -8   1   9        5.44       11.49      2.56 o 
  -7   1   9       48.22       51.14      2.92 o 
  -6   1   9       74.58       80.78      3.06 o 
  -5   1   9      185.57      169.93      7.90 o 
  -4   1   9      410.50      413.45      9.15 o 
  -3   1   9      527.84      542.86     14.03 o 
  -2   1   9      364.06      422.27     12.75 o 
  -1   1   9       25.18       34.84      4.89 o 
   0   1   9        0.55        1.79      0.87 o 
   1   1   9       26.72       26.62      2.52 o 
   2   1   9      372.93      396.10     11.91 o 
   3   1   9      521.39      527.87     12.54 o 
   4   1   9      409.27      416.72      8.28 o 
   5   1   9      186.30      179.01      6.94 o 
   6   1   9       76.87       81.01      3.08 o 
   7   1   9       46.20       47.11      3.06 o 
   8   1   9        5.81        5.26      1.67 o 
   9   1   9        6.95        9.36      1.88 o 
  -9   2   9       14.61       16.77      3.37 o 
  -8   2   9        5.69        6.49      2.15 o 
  -7   2   9       30.59       32.70      3.73 o 
  -6   2   9       40.67       45.26      2.63 o 
  -5   2   9       70.88       60.79      2.41 o 
  -4   2   9      292.23      274.67     16.25 o 
  -3   2   9      161.18      154.98      4.83 o 
  -2   2   9      186.93      163.90     14.95 o 
  -1   2   9        0.01        0.95      0.88 o 
   0   2   9      504.47      510.58     15.74 o 
   1   2   9        0.06        2.33      1.24 o 
   2   2   9      186.91      195.77      6.42 o 
   3   2   9      157.41      146.91      3.19 o 
   4   2   9      294.55      274.82     14.90 o 
   5   2   9       71.20       61.96      2.05 o 
   6   2   9       38.70       44.01      2.33 o 
   7   2   9       31.41       28.67      2.83 o 
   8   2   9        5.27        5.00      1.43 o 
   9   2   9       14.72       16.33      3.10 o 
  -9   3   9       64.83       73.63      6.79 o 
  -8   3   9       27.42       31.58      3.20 o 
  -7   3   9        6.51        1.93      1.52 o 
  -6   3   9        6.13       10.22      1.44 o 
  -5   3   9       94.75       89.65      3.09 o 
  -4   3   9      197.82      180.04      4.91 o 
  -3   3   9      712.89      676.02     17.43 o 
  -2   3   9      141.58      139.93      5.74 o 
  -1   3   9      439.99      455.33     28.17 o 
   0   3   9      729.71      679.10     16.38 o 
   1   3   9      441.06      456.50     23.59 o 
   2   3   9      138.92      135.32      7.40 o 
   3   3   9      706.53      676.26     14.22 o 
   4   3   9      199.72      178.86      4.12 o 
   5   3   9       97.96       97.36      2.67 o 
   6   3   9        5.94        8.57      1.29 o 
   7   3   9        6.69        8.05      1.38 o 
   8   3   9       26.72       29.57      3.19 o 
   9   3   9       65.84       68.83      4.91 o 
  -8   4   9       10.86        3.52      3.47 o 
  -7   4   9       70.86       82.88      3.75 o 
  -6   4   9       57.92       58.61      2.99 o 
  -5   4   9       51.69       52.40      4.88 o 
  -4   4   9       34.07       33.59      2.22 o 
  -3   4   9      132.85      138.18      4.53 o 
  -2   4   9       35.26       44.02      4.86 o 
  -1   4   9       96.39      114.94      8.51 o 
   0   4   9       78.71       71.25      2.50 o 
   1   4   9      102.17      118.31      3.17 o 
   2   4   9       34.73       27.27      1.53 o 
   3   4   9      128.04      126.67      3.02 o 
   4   4   9       33.94       31.36      1.62 o 
   5   4   9       49.94       49.85      3.61 o 
   6   4   9       55.95       53.96      2.14 o 
   7   4   9       69.71       75.01      3.90 o 
   8   4   9       10.27        7.88      2.21 o 
  -8   5   9       14.18       12.58      4.19 o 
  -7   5   9        9.90       10.29      2.29 o 
  -6   5   9        3.90        2.21      1.86 o 
  -5   5   9       10.14        6.41      3.12 o 
  -4   5   9       30.09       34.32      1.91 o 
  -3   5   9       98.90       88.08      4.11 o 
  -2   5   9      520.56      514.44     11.98 o 
  -1   5   9      199.37      208.26      4.70 o 
   0   5   9        8.47       11.68      1.22 o 
   1   5   9      197.50      188.08      4.53 o 
   2   5   9      520.96      501.49     10.75 o 
   3   5   9       99.40       94.50      3.50 o 
   4   5   9       29.56       36.48      1.69 o 
   5   5   9       10.74        6.67      0.97 o 
   6   5   9        4.26        4.71      1.62 o 
   7   5   9        9.10        5.37      1.76 o 
   8   5   9       14.53       10.00      2.58 o 
  -8   6   9        4.40        8.86      2.66 o 
  -7   6   9       33.02       36.07      2.91 o 
  -6   6   9       10.82        9.91      2.10 o 
  -5   6   9       52.15       59.98      2.89 o 
  -4   6   9       37.79       33.17      5.32 o 
  -3   6   9      113.50      108.43      4.44 o 
  -2   6   9      349.93      370.31      9.14 o 
  -1   6   9      124.70      122.85      3.76 o 
   0   6   9        2.07        2.65      1.00 o 
   1   6   9      123.08      128.75      3.58 o 
   2   6   9      348.07      374.17      8.28 o 
   3   6   9      117.95      110.20      3.85 o 
   4   6   9       36.69       32.48      1.62 o 
   5   6   9       51.13       63.54      3.44 o 
   6   6   9       11.69       14.17      2.47 o 
   7   6   9       34.06       36.17      2.87 o 
   8   6   9        4.63        9.17      3.26 o 
  -8   7   9        4.25        2.64      2.63 o 
  -7   7   9       34.93       37.13      2.78 o 
  -6   7   9        6.74       10.61      1.79 o 
  -5   7   9       59.11       51.87      3.40 o 
  -4   7   9       21.77       16.20      5.34 o 
  -3   7   9      363.28      364.92     10.10 o 
  -2   7   9      106.02      112.19      4.51 o 
  -1   7   9       44.32       48.20      2.41 o 
   0   7   9       27.29       23.05      1.62 o 
   1   7   9       45.09       37.84      2.11 o 
   2   7   9      107.94      118.72      3.27 o 
   3   7   9      368.76      371.98      7.76 o 
   4   7   9       22.55       20.52      1.52 o 
   5   7   9       57.50       53.19      4.69 o 
   6   7   9        7.00       12.52      2.17 o 
   7   7   9       34.68       36.68      3.02 o 
   8   7   9        3.86        1.78      3.42 o 
  -7   8   9        7.00        7.80      2.48 o 
  -6   8   9        7.68        6.65      2.13 o 
  -5   8   9       74.46       82.67      3.20 o 
  -4   8   9       52.97       50.80      6.09 o 
  -3   8   9       18.98       19.96      2.36 o 
  -2   8   9       50.65       42.40      2.79 o 
  -1   8   9       53.93       47.54      2.05 o 
   0   8   9        2.15        1.84      0.97 o 
   1   8   9       54.30       42.23      1.99 o 
   2   8   9       47.65       46.30      2.01 o 
   3   8   9       19.76       17.60      2.02 o 
   4   8   9       51.74       51.98      4.19 o 
   5   8   9       75.39       90.24      4.24 o 
   6   8   9        8.04        7.95      2.26 o 
   7   8   9        7.22       11.39      2.69 o 
  -7   9   9       14.84       17.12      2.28 o 
  -6   9   9       31.62       33.93      3.07 o 
  -5   9   9       16.98       13.20      1.27 o 
  -4   9   9       79.95       74.21      4.52 o 
  -3   9   9       99.98       87.24      4.61 o 
  -2   9   9       28.51       26.65      1.79 o 
  -1   9   9       17.34       20.55      1.57 o 
   0   9   9        0.68        4.24      1.27 o 
   1   9   9       17.17       25.79      2.31 o 
   2   9   9       28.73       28.60      1.87 o 
   3   9   9      101.16       87.52      3.54 o 
   4   9   9       80.61       78.59      3.43 o 
   5   9   9       17.08       14.32      2.23 o 
   6   9   9       32.45       41.15      3.76 o 
   7   9   9       14.06        8.85      2.73 o 
  -6  10   9        4.19        3.53      1.32 o 
  -5  10   9        9.60        9.99      1.04 o 
  -4  10   9       12.34       14.66      1.78 o 
  -3  10   9       16.63       17.71      2.80 o 
  -2  10   9        6.16        3.39      1.41 o 
  -1  10   9        4.08        4.55      1.28 o 
   0  10   9      141.19      123.82      3.55 o 
   1  10   9        4.87        4.92      1.13 o 
   2  10   9        6.58        5.59      1.21 o 
   3  10   9       16.18       15.93      2.60 o 
   4  10   9       13.25       22.10      2.49 o 
   5  10   9        8.92       10.64      2.28 o 
   6  10   9        4.56        4.40      3.09 o 
  -5  11   9       14.46       19.95      3.60 o 
  -4  11   9        3.04        4.62      1.91 o 
  -3  11   9       21.12       18.34      2.13 o 
  -2  11   9       34.20       26.98      2.23 o 
  -1  11   9       36.95       42.55      2.57 o 
   0  11   9        0.73        1.59      1.08 o 
   1  11   9       37.62       41.67      2.91 o 
   2  11   9       34.74       27.38      1.99 o 
   3  11   9       20.22       18.28      2.43 o 
   4  11   9        3.11        0.78      1.98 o 
   5  11   9       15.13       21.28      2.82 o 
  -4  12   9       17.02       12.21      2.77 o 
  -3  12   9       22.73       33.54      2.75 o 
  -2  12   9        6.32        7.03      1.83 o 
  -1  12   9       12.84       13.22      1.46 o 
   0  12   9        0.83        0.65      1.23 o 
   1  12   9       13.01       14.23      1.76 o 
   2  12   9        6.44        8.38      1.67 o 
   3  12   9       23.07       27.41      2.84 o 
   4  12   9       16.98       13.25      2.43 o 
  -3  13   9       14.72       16.29      3.77 o 
  -2  13   9       10.68       12.57      2.17 o 
  -1  13   9       13.87       15.42      1.68 o 
   0  13   9        7.42        4.41      1.45 o 
   1  13   9       13.78       11.25      2.25 o 
   2  13   9       10.08       10.35      2.32 o 
   3  13   9       14.98       15.78      3.07 o 
  -1  14   9        1.02        2.67      1.48 o 
   0  14   9        1.41        3.73      2.03 o 
   1  14   9        1.03       -0.65      1.83 o 
   0   0  10        9.10        5.10      1.23 o 
   1   0  10       31.03       29.41      7.86 o 
   2   0  10      566.55      549.52     14.22 o 
   3   0  10       80.74       76.47      3.21 o 
   4   0  10       66.51       58.58      3.60 o 
   5   0  10        0.10        2.61      0.92 o 
   6   0  10      172.57      177.24      5.90 o 
   7   0  10        0.57        1.32      1.46 o 
   8   0  10        2.40        3.10      2.15 o 
  -8   1  10       31.74       34.98      3.34 o 
  -7   1  10        9.90       12.19      1.77 o 
  -6   1  10       64.73       67.42      3.56 o 
  -5   1  10        4.33        4.22      1.29 o 
  -4   1  10      313.61      302.65      8.68 o 
  -3   1  10      138.26      131.41      5.55 o 
  -2   1  10      297.86      276.83      7.70 o 
  -1   1  10      137.67      145.66      4.88 o 
   0   1  10      656.67      703.01     21.49 o 
   1   1  10      135.12      115.37      4.50 o 
   2   1  10      298.15      278.02      6.51 o 
   3   1  10      140.95      137.44      5.78 o 
   4   1  10      317.02      308.80      7.43 o 
   5   1  10        4.79        4.97      1.13 o 
   6   1  10       61.92       65.63      3.62 o 
   7   1  10       10.39        7.74      1.81 o 
   8   1  10       31.26       29.76      2.20 o 
  -8   2  10       24.43       24.83      3.02 o 
  -7   2  10       13.78       19.96      2.01 o 
  -6   2  10       17.13       10.08      1.74 o 
  -5   2  10       63.75       61.85      3.04 o 
  -4   2  10       78.57       90.53      4.00 o 
  -3   2  10       42.78       34.96      7.38 o 
  -2   2  10      152.32      146.05      6.65 o 
  -1   2  10      486.14      461.80     19.53 o 
   0   2  10        1.29        2.14      0.70 o 
   1   2  10      480.77      483.64     15.52 o 
   2   2  10      151.97      128.65      8.04 o 
   3   2  10       42.02       45.56      6.77 o 
   4   2  10       82.58       79.94      4.77 o 
   5   2  10       64.43       59.35      2.88 o 
   6   2  10       15.76       15.19      1.78 o 
   7   2  10       13.44       17.95      2.13 o 
   8   2  10       23.72       21.11      2.03 o 
  -8   3  10       32.93       34.46      2.73 o 
  -7   3  10       27.63       28.69      2.30 o 
  -6   3  10       34.30       32.31      3.01 o 
  -5   3  10       70.36       63.25      3.03 o 
  -4   3  10       25.91       20.94      2.52 o 
  -3   3  10       36.49       37.18      2.29 o 
  -2   3  10      689.61      702.29     17.70 o 
  -1   3  10      123.70      130.64      4.72 o 
   0   3  10        0.68        2.64      0.75 o 
   1   3  10      121.52      107.66      3.57 o 
   2   3  10      695.17      670.92     17.13 o 
   3   3  10       35.67       37.14      2.51 o 
   4   3  10       26.09       21.29      1.54 o 
   5   3  10       69.69       69.49      3.14 o 
   6   3  10       33.44       32.63      2.40 o 
   7   3  10       27.85       27.80      2.86 o 
   8   3  10       34.09       33.93      2.65 o 
  -8   4  10        6.42        5.59      2.29 o 
  -7   4  10       95.29       96.93      4.10 o 
  -6   4  10       45.43       42.65      3.99 o 
  -5   4  10       28.44       31.80      3.16 o 
  -4   4  10       32.18       39.28      2.66 o 
  -3   4  10       17.50       16.53      1.75 o 
  -2   4  10       43.32       53.14      2.69 o 
  -1   4  10      204.12      197.91      4.64 o 
   0   4  10      544.94      574.54     15.90 o 
   1   4  10      207.98      195.54     12.31 o 
   2   4  10       44.66       49.74      2.93 o 
   3   4  10       16.39       14.57      1.77 o 
   4   4  10       32.58       28.57      1.94 o 
   5   4  10       26.27       32.18      2.05 o 
   6   4  10       43.34       42.67      2.45 o 
   7   4  10       95.01       88.32      4.02 o 
   8   4  10        6.23        6.20      2.55 o 
  -8   5  10       12.52       12.63      3.07 o 
  -7   5  10        6.51        6.68      2.47 o 
  -6   5  10       60.43       74.06      4.23 o 
  -5   5  10        3.90        1.44      1.79 o 
  -4   5  10       22.18       23.68      2.69 o 
  -3   5  10       16.93       20.62      3.11 o 
  -2   5  10      160.64      151.95      4.54 o 
  -1   5  10       43.38       43.99      2.09 o 
   0   5  10      939.00      897.68     22.23 o 
   1   5  10       48.29       46.70      5.21 o 
   2   5  10      154.12      155.37      4.08 o 
   3   5  10       17.95       23.42      1.13 o 
   4   5  10       21.44       20.05      1.25 o 
   5   5  10        3.54        2.81      1.02 o 
   6   5  10       60.43       73.86      3.02 o 
   7   5  10        6.36        4.70      1.86 o 
   8   5  10       12.04       13.45      4.55 o 
  -7   6  10       18.71       15.41      2.06 o 
  -6   6  10       12.96       15.15      2.05 o 
  -5   6  10        1.79        1.25      0.70 o 
  -4   6  10       13.60       19.49      2.17 o 
  -3   6  10       28.83       26.25      2.42 o 
  -2   6  10       44.43       43.43      2.03 o 
  -1   6  10       18.14       15.27      1.36 o 
   0   6  10       74.49       92.43      3.15 o 
   1   6  10       18.07       11.93      1.02 o 
   2   6  10       44.12       41.81      1.81 o 
   3   6  10       29.22       21.76      1.55 o 
   4   6  10       12.91       13.56      2.08 o 
   5   6  10        1.39        3.80      1.12 o 
   6   6  10       14.04       17.37      1.81 o 
   7   6  10       18.40       17.88      3.52 o 
  -7   7  10       33.35       34.76      2.86 o 
  -6   7  10       10.30       10.02      2.42 o 
  -5   7  10        5.70        4.83      2.04 o 
  -4   7  10       52.02       61.85      5.06 o 
  -3   7  10       98.63      112.51      5.10 o 
  -2   7  10       17.96       23.44      2.48 o 
  -1   7  10      251.96      261.63      7.62 o 
   0   7  10       12.44        8.64      0.90 o 
   1   7  10      252.73      272.49      7.38 o 
   2   7  10       16.63       21.54      1.65 o 
   3   7  10      101.03      113.71      3.61 o 
   4   7  10       50.32       71.99      2.85 o 
   5   7  10        5.77        5.01      1.82 o 
   6   7  10       10.15       12.50      4.47 o 
   7   7  10       32.63       37.28      7.41 o 
  -7   8  10        0.91        0.19      1.65 o 
  -6   8  10       31.92       37.88      2.18 o 
  -5   8  10       62.00       59.83      3.94 o 
  -4   8  10       13.00       18.32      2.36 o 
  -3   8  10        1.68        6.61      1.86 o 
  -2   8  10       15.40       22.55      2.64 o 
  -1   8  10       10.59        8.03      2.01 o 
   0   8  10        9.89        6.02      1.06 o 
   1   8  10       11.12       10.85      1.34 o 
   2   8  10       15.73       25.20      1.58 o 
   3   8  10        1.42        3.95      1.34 o 
   4   8  10       12.08       11.11      2.07 o 
   5   8  10       59.89       50.23      3.89 o 
   6   8  10       32.91       42.74      4.23 o 
   7   8  10        0.96        0.87      3.00 o 
  -6   9  10       24.98       24.43      1.53 o 
  -5   9  10        5.71        6.32      3.22 o 
  -4   9  10       10.58       10.04      2.33 o 
  -3   9  10       38.57       35.43      3.27 o 
  -2   9  10       45.81       42.69      2.34 o 
  -1   9  10        6.27        6.32      1.31 o 
   0   9  10       54.84       55.45      2.60 o 
   1   9  10        6.18        5.02      1.41 o 
   2   9  10       46.63       46.00      2.30 o 
   3   9  10       39.63       34.57      2.76 o 
   4   9  10       10.64        4.79      2.86 o 
   5   9  10        5.43        9.92      2.67 o 
   6   9  10       24.79       28.96      4.16 o 
  -5  10  10       44.59       46.55      4.12 o 
  -4  10  10       40.93       39.49      2.50 o 
  -3  10  10        0.68        0.75      1.22 o 
  -2  10  10       15.25       11.06      1.68 o 
  -1  10  10        5.65        6.13      1.54 o 
   0  10  10        0.01        0.37      1.23 o 
   1  10  10        5.59        6.74      1.46 o 
   2  10  10       15.68       12.62      1.71 o 
   3  10  10        0.47        0.78      1.78 o 
   4  10  10       39.44       41.49      3.78 o 
   5  10  10       45.70       53.25      4.34 o 
  -5  11  10        4.59        4.48      2.65 o 
  -4  11  10        1.04       -1.97      3.51 o 
  -3  11  10       37.76       39.57      2.90 o 
  -2  11  10       27.01       27.65      3.09 o 
  -1  11  10       56.55       53.22      3.00 o 
   0  11  10        3.93        4.48      1.41 o 
   1  11  10       57.62       55.94      4.02 o 
   2  11  10       26.47       32.38      2.53 o 
   3  11  10       37.88       36.66      2.90 o 
   4  11  10        1.15        1.26      1.92 o 
   5  11  10        4.41        0.63      2.67 o 
  -4  12  10       20.07       15.08      2.99 o 
  -3  12  10        7.31        7.19      2.94 o 
  -2  12  10        4.56        2.41      1.78 o 
  -1  12  10        1.05        1.95      1.65 o 
   0  12  10        0.39        4.66      1.68 o 
   1  12  10        0.95        1.48      1.35 o 
   2  12  10        4.59        5.55      1.74 o 
   3  12  10        7.34        5.69      2.15 o 
   4  12  10       21.03       15.83      4.66 o 
  -2  13  10       17.64       16.17      3.83 o 
  -1  13  10        8.96       13.52      2.35 o 
   0  13  10        1.19        4.26      1.38 o 
   1  13  10        8.81        7.63      1.73 o 
   2  13  10       17.82       18.34      2.61 o 
   1   0  11       29.22       27.18      1.23 o 
   2   0  11      172.51      178.16      6.69 o 
   3   0  11      141.19      151.54      6.34 o 
   4   0  11        3.94        5.01      1.53 o 
   5   0  11       52.31       45.50      1.98 o 
   6   0  11        1.24        2.81      1.54 o 
   7   0  11        0.00        0.84      1.81 o 
   8   0  11        1.68       -1.06      1.82 o 
  -8   1  11       35.87       39.68      2.88 o 
  -7   1  11       66.16       70.41      3.43 o 
  -6   1  11       63.83       59.01      4.61 o 
  -5   1  11       12.14       11.35      2.29 o 
  -4   1  11       24.51       23.01      2.17 o 
  -3   1  11       99.63       81.03      8.06 o 
  -2   1  11       72.16       93.83      5.83 o 
  -1   1  11       75.06       69.20      4.59 o 
   0   1  11       57.18       65.66      7.85 o 
   1   1  11       75.46       71.45      3.50 o 
   2   1  11       71.61       77.28      5.02 o 
   3   1  11       95.11       93.47      3.16 o 
   4   1  11       23.53       21.50      1.53 o 
   5   1  11       11.51       12.81      1.87 o 
   6   1  11       63.25       59.10      2.96 o 
   7   1  11       65.20       69.85      3.53 o 
   8   1  11       37.02       39.38      2.93 o 
  -8   2  11        9.90       10.24      1.94 o 
  -7   2  11       35.56       32.51      2.36 o 
  -6   2  11       43.05       45.76      2.36 o 
  -5   2  11        2.20        1.88      2.02 o 
  -4   2  11       31.34       34.53      4.86 o 
  -3   2  11        4.45        4.45      1.54 o 
  -2   2  11      218.92      171.96      9.21 o 
  -1   2  11       38.68       29.60      2.10 o 
   0   2  11      232.98      219.45      6.27 o 
   1   2  11       36.61       36.34      1.57 o 
   2   2  11      219.60      187.04      5.17 o 
   3   2  11        5.85        6.07      1.16 o 
   4   2  11       31.89       27.75      5.11 o 
   5   2  11        2.69        1.75      1.12 o 
   6   2  11       42.71       47.82      2.80 o 
   7   2  11       35.12       35.68      3.66 o 
   8   2  11       10.25        9.94      1.84 o 
  -8   3  11       11.75        9.82      1.96 o 
  -7   3  11       21.78       22.67      3.37 o 
  -6   3  11       60.59       56.65      3.90 o 
  -5   3  11       22.11       24.18      7.04 o 
  -4   3  11       74.66       77.13      4.55 o 
  -3   3  11       45.22       52.75      3.13 o 
  -2   3  11       24.04       27.49      2.57 o 
  -1   3  11      122.67      131.05      3.20 o 
   0   3  11        4.74        8.42      1.58 o 
   1   3  11      120.17      125.15      4.03 o 
   2   3  11       23.15       24.39      1.58 o 
   3   3  11       45.26       47.52      2.27 o 
   4   3  11       74.70       79.69      3.82 o 
   5   3  11       21.48       24.46      1.89 o 
   6   3  11       60.18       57.80      3.98 o 
   7   3  11       21.90       21.73      1.65 o 
   8   3  11       12.24        8.68      1.79 o 
  -7   4  11       15.07       15.91      1.87 o 
  -6   4  11       21.24       22.11      1.66 o 
  -5   4  11        9.46        8.25      3.52 o 
  -4   4  11      131.54      135.16      6.32 o 
  -3   4  11       36.54       48.21      2.90 o 
  -2   4  11       46.95       38.46      2.44 o 
  -1   4  11      353.81      332.97      8.47 o 
   0   4  11       26.92       30.11      2.72 o 
   1   4  11      349.00      363.21      9.86 o 
   2   4  11       44.54       36.57      1.39 o 
   3   4  11       39.21       40.40      3.75 o 
   4   4  11      131.90      141.67      5.18 o 
   5   4  11        8.75        8.93      1.41 o 
   6   4  11       21.19       21.12      1.77 o 
   7   4  11       14.39       16.40      1.82 o 
  -7   5  11       20.61       27.87      2.78 o 
  -6   5  11       42.06       42.35      2.79 o 
  -5   5  11       79.22       78.94      3.86 o 
  -4   5  11       61.72       64.33      4.33 o 
  -3   5  11       20.61       25.75      2.79 o 
  -2   5  11       79.74       88.22      3.25 o 
  -1   5  11      592.08      573.77     13.24 o 
   0   5  11      157.18      144.53      4.83 o 
   1   5  11      583.11      548.50     12.80 o 
   2   5  11       85.85       82.25      2.49 o 
   3   5  11       19.35       25.30      1.36 o 
   4   5  11       61.19       61.28      2.23 o 
   5   5  11       78.09       77.60      3.26 o 
   6   5  11       41.74       43.80      2.57 o 
   7   5  11       20.02       25.27      2.34 o 
  -7   6  11        6.90        7.22      1.80 o 
  -6   6  11       30.04       35.00      3.51 o 
  -5   6  11       36.04       45.12      3.10 o 
  -4   6  11       38.67       37.32      2.62 o 
  -3   6  11       15.32       20.23      1.75 o 
  -2   6  11       75.34       84.36      6.67 o 
  -1   6  11       25.98       20.80      2.19 o 
   0   6  11      439.07      430.17     10.43 o 
   1   6  11       26.77       14.87      1.45 o 
   2   6  11       73.94       78.68      2.61 o 
   3   6  11       14.55       16.76      1.50 o 
   4   6  11       37.44       37.02      2.05 o 
   5   6  11       36.19       41.00      2.68 o 
   6   6  11       30.44       34.89      3.11 o 
   7   6  11        7.22        4.09      3.23 o 
  -7   7  11       42.83       44.24      2.27 o 
  -6   7  11       49.60       48.37      3.80 o 
  -5   7  11       11.91       13.68      2.30 o 
  -4   7  11       15.08       12.02      3.98 o 
  -3   7  11       20.27       21.62      2.22 o 
  -2   7  11       77.85       76.51      7.00 o 
  -1   7  11       42.70       41.30      4.85 o 
   0   7  11      224.47      232.25      5.55 o 
   1   7  11       41.78       45.79      3.41 o 
   2   7  11       78.53       73.59      3.03 o 
   3   7  11       18.80       16.82      1.91 o 
   4   7  11       15.11        9.56      1.49 o 
   5   7  11       11.30       13.74      2.54 o 
   6   7  11       49.96       50.88      3.88 o 
   7   7  11       42.08       46.56      7.70 o 
  -6   8  11        9.82        6.82      2.52 o 
  -5   8  11       21.64       32.47      3.30 o 
  -4   8  11       32.08       29.03      2.92 o 
  -3   8  11       26.45       26.29      2.65 o 
  -2   8  11       20.36       19.81      3.46 o 
  -1   8  11       31.46       27.66      2.82 o 
   0   8  11        1.44        4.29      1.29 o 
   1   8  11       31.48       32.01      2.69 o 
   2   8  11       21.24       24.10      2.01 o 
   3   8  11       25.35       27.12      2.22 o 
   4   8  11       31.05       30.97      2.69 o 
   5   8  11       22.29       34.91      3.40 o 
   6   8  11       10.28       10.32      2.79 o 
  -5   9  11       30.30       26.49      3.93 o 
  -4   9  11        0.49        0.37      1.97 o 
  -3   9  11        3.01        1.19      2.09 o 
  -2   9  11        4.80        8.14      2.96 o 
  -1   9  11       30.02       33.50      2.28 o 
   0   9  11       13.88       18.60      1.95 o 
   1   9  11       30.21       34.64      2.62 o 
   2   9  11        4.85        4.73      1.83 o 
   3   9  11        3.14        4.02      1.86 o 
   4   9  11        0.68        1.40      2.10 o 
   5   9  11       30.63       23.59      3.08 o 
  -5  10  11       14.89       11.39      2.75 o 
  -4  10  11        8.52        6.67      2.32 o 
  -3  10  11        0.43       -1.91      1.91 o 
  -2  10  11       15.40       16.61      1.88 o 
  -1  10  11        8.31       10.03      2.44 o 
   0  10  11        3.03        1.85      1.51 o 
   1  10  11        8.85       14.21      1.87 o 
   2  10  11       15.30       18.17      2.34 o 
   3  10  11        0.49       -1.71      1.71 o 
   4  10  11        8.65        8.74      2.71 o 
   5  10  11       14.58        8.13      2.76 o 
  -4  11  11        7.40       10.70      3.53 o 
  -3  11  11       30.90       39.70      3.81 o 
  -2  11  11       31.20       38.23      3.70 o 
  -1  11  11        1.27       -1.50      1.53 o 
   0  11  11       29.24       29.90      2.45 o 
   1  11  11        1.23        2.52      1.60 o 
   2  11  11       31.48       36.21      3.07 o 
   3  11  11       29.52       40.94      7.09 o 
   4  11  11        7.28        5.65      2.53 o 
  -2  12  11        7.05        9.86      2.83 o 
  -1  12  11        0.46        0.10      1.83 o 
   0  12  11        9.80        9.06      1.83 o 
   1  12  11        0.45        2.56      1.89 o 
   2  12  11        7.16       11.32      3.07 o 
   0   0  12      112.13       91.11      6.31 o 
   1   0  12      164.97      162.06      8.27 o 
   2   0  12      104.55       89.59      4.05 o 
   3   0  12      157.17      134.75      6.66 o 
   4   0  12       38.54       36.02      4.89 o 
   5   0  12       86.84       79.67      3.49 o 
   6   0  12       17.71       21.88      1.68 o 
   7   0  12        2.17        1.79      1.49 o 
  -7   1  12       29.28       27.42      2.14 o 
  -6   1  12       48.44       44.96      2.27 o 
  -5   1  12       31.43       28.03      4.25 o 
  -4   1  12       53.87       49.90      3.97 o 
  -3   1  12       77.90       74.81      4.96 o 
  -2   1  12       22.27       23.56      2.06 o 
  -1   1  12        5.16       12.04      4.03 o 
   0   1  12      188.35      193.69      8.14 o 
   1   1  12        6.78        3.78      1.48 o 
   2   1  12       22.98       25.54      1.85 o 
   3   1  12       75.40       79.53      4.51 o 
   4   1  12       54.20       41.11      2.84 o 
   5   1  12       31.21       31.35      4.03 o 
   6   1  12       48.30       52.38      2.66 o 
   7   1  12       30.68       30.44      2.35 o 
  -7   2  12        0.51        3.09      1.33 o 
  -6   2  12       11.70       16.74      1.83 o 
  -5   2  12       48.68       41.68     10.34 o 
  -4   2  12       37.31       42.00      3.47 o 
  -3   2  12       54.88       57.55      4.15 o 
  -2   2  12       85.03       84.16      3.78 o 
  -1   2  12       46.96       54.15      2.16 o 
   0   2  12       14.68       15.27      1.29 o 
   1   2  12       46.16       42.80      2.09 o 
   2   2  12       84.67       88.19      3.28 o 
   3   2  12       53.75       55.55      2.65 o 
   4   2  12       38.48       42.85      3.91 o 
   5   2  12       46.88       41.11      2.61 o 
   6   2  12       11.19       14.95      1.74 o 
   7   2  12        0.55       -0.40      1.65 o 
  -7   3  12        7.68        4.99      1.39 o 
  -6   3  12       33.39       32.51      5.41 o 
  -5   3  12       65.63       64.42     13.42 o 
  -4   3  12       23.54       22.48      2.90 o 
  -3   3  12        2.69        3.44      4.10 o 
  -2   3  12        2.92        3.42      1.39 o 
  -1   3  12       10.49       10.77      1.40 o 
   0   3  12       19.45       21.46      1.67 o 
   1   3  12       11.42        8.04      1.16 o 
   2   3  12        3.03        3.34      1.13 o 
   3   3  12        2.28        2.14      1.78 o 
   4   3  12       23.20       26.34      2.41 o 
   5   3  12       65.00       62.42      3.65 o 
   6   3  12       33.66       27.74      2.47 o 
   7   3  12        7.92        6.52      1.22 o 
  -7   4  12        0.58        1.45      1.13 o 
  -6   4  12       48.87       53.93      3.31 o 
  -5   4  12       36.92       46.39      7.70 o 
  -4   4  12       68.84       66.77      4.46 o 
  -3   4  12      151.80      163.10      6.88 o 
  -2   4  12       25.83       18.71      2.69 o 
  -1   4  12       21.70       23.49      1.91 o 
   0   4  12      270.84      249.12      7.44 o 
   1   4  12       21.26       20.62      1.10 o 
   2   4  12       25.81       27.25      2.38 o 
   3   4  12      148.05      150.80      6.08 o 
   4   4  12       68.89       58.01      3.58 o 
   5   4  12       35.78       42.45      4.69 o 
   6   4  12       48.59       58.51      3.37 o 
   7   4  12        0.67        0.41      1.33 o 
  -7   5  12        0.37        0.91      2.95 o 
  -6   5  12       65.29       76.65      6.85 o 
  -5   5  12       37.29       48.84      5.49 o 
  -4   5  12       28.90       28.47      8.22 o 
  -3   5  12        2.25        1.61      2.11 o 
  -2   5  12       45.30       45.74      2.36 o 
  -1   5  12        6.74        8.53      1.26 o 
   0   5  12       76.64       93.61      3.58 o 
   1   5  12        6.85       11.45      2.50 o 
   2   5  12       46.67       49.92      1.99 o 
   3   5  12        2.20        1.84      1.00 o 
   4   5  12       27.94       26.06      1.60 o 
   5   5  12       37.55       43.28      2.93 o 
   6   5  12       64.55       63.78      3.81 o 
   7   5  12        0.25       -1.85      1.85 o 
  -6   6  12       25.83       29.90      4.92 o 
  -5   6  12       14.99       17.97      2.15 o 
  -4   6  12       82.97       76.71      4.73 o 
  -3   6  12       93.36       78.62      5.57 o 
  -2   6  12       13.76       12.19      1.54 o 
  -1   6  12      156.07      164.55      5.62 o 
   0   6  12       73.13       68.73      3.37 o 
   1   6  12      153.78      158.41      4.72 o 
   2   6  12       14.75       16.25      1.46 o 
   3   6  12       92.25       74.16      3.03 o 
   4   6  12       82.16       75.80      3.24 o 
   5   6  12       15.42       15.74      1.92 o 
   6   6  12       26.53       28.74      3.88 o 
  -6   7  12        9.42       10.08      2.40 o 
  -5   7  12       20.37       21.00      2.47 o 
  -4   7  12       16.57       13.34      2.09 o 
  -3   7  12        5.51        9.88      1.84 o 
  -2   7  12        6.30        3.36      1.61 o 
  -1   7  12       49.25       54.67      5.87 o 
   0   7  12        0.08        0.82      0.74 o 
   1   7  12       47.82       60.46      2.92 o 
   2   7  12        5.81        7.84      1.54 o 
   3   7  12        5.41        7.91      1.98 o 
   4   7  12       16.43       16.83      1.84 o 
   5   7  12       20.49       16.23      4.59 o 
   6   7  12        9.05        9.52      3.31 o 
  -5   8  12       17.90       19.46      2.66 o 
  -4   8  12        3.62        3.38      2.01 o 
  -3   8  12       17.46       26.17      2.73 o 
  -2   8  12       42.47       38.11      3.71 o 
  -1   8  12        5.81        7.38      2.16 o 
   0   8  12        1.10        2.37      1.31 o 
   1   8  12        5.27        5.51      1.81 o 
   2   8  12       43.06       30.16      2.55 o 
   3   8  12       16.88       17.55      2.23 o 
   4   8  12        3.34        3.64      1.87 o 
   5   8  12       18.30       19.80      3.46 o 
  -5   9  12       11.21       17.31      4.98 o 
  -4   9  12       25.47       21.92      2.84 o 
  -3   9  12        3.44        5.42      2.80 o 
  -2   9  12        2.78        3.92      2.13 o 
  -1   9  12        6.64       13.89      1.68 o 
   0   9  12       30.21       34.68      2.60 o 
   1   9  12        6.68       13.34      2.01 o 
   2   9  12        2.82        1.46      1.75 o 
   3   9  12        3.16        5.06      1.93 o 
   4   9  12       25.85       21.14      3.07 o 
   5   9  12       11.31       13.13      2.85 o 
  -4  10  12       28.00       25.59      3.23 o 
  -3  10  12       29.05       35.61      3.49 o 
  -2  10  12       30.69       33.40      3.46 o 
  -1  10  12        3.98        1.17      1.45 o 
   0  10  12        0.39        1.92      1.63 o 
   1  10  12        3.91        0.53      1.69 o 
   2  10  12       30.99       33.77      2.89 o 
   3  10  12       28.22       29.76      2.90 o 
   4  10  12       28.50       29.13      3.50 o 
  -3  11  12        1.83        2.59      2.58 o 
  -2  11  12        6.90       10.95      2.75 o 
  -1  11  12       11.93       17.95      4.10 o 
   0  11  12        0.37       -2.08      2.08 o 
   1  11  12       11.92       17.80      2.49 o 
   2  11  12        6.59        7.12      2.13 o 
   3  11  12        1.87        5.27      2.62 o 
   0  12  12        4.99        1.88      1.97 o 
   1   0  13        0.49        1.45      0.91 o 
   2   0  13      247.15      217.12      6.57 o 
   3   0  13        0.06       -0.54      1.52 o 
   4   0  13       93.22       85.55      5.12 o 
   5   0  13        2.72        2.55      1.22 o 
   6   0  13        0.01       -1.13      1.49 o 
   7   0  13        0.21        1.83      1.17 o 
  -7   1  13       11.69        9.52      2.11 o 
  -6   1  13        8.20        7.50      2.76 o 
  -5   1  13       48.09       54.59      5.54 o 
  -4   1  13        2.76        2.26      2.20 o 
  -3   1  13       68.11       77.20      5.13 o 
  -2   1  13       37.78       27.38      2.37 o 
  -1   1  13       88.67      109.72      3.60 o 
   0   1  13        6.57        7.82      1.12 o 
   1   1  13       88.70       99.10      3.68 o 
   2   1  13       37.61       31.73      1.87 o 
   3   1  13       67.51       61.71      5.33 o 
   4   1  13        2.72        2.44      1.36 o 
   5   1  13       47.27       46.81      3.32 o 
   6   1  13        7.94        4.38      2.60 o 
   7   1  13       11.64       12.21      1.71 o 
  -7   2  13        8.65        7.30      2.03 o 
  -6   2  13        2.69        6.60      3.46 o 
  -5   2  13       42.42       51.89      7.41 o 
  -4   2  13      123.46      114.21      5.82 o 
  -3   2  13       45.87       48.57      3.65 o 
  -2   2  13       23.83       28.87      2.42 o 
  -1   2  13       34.20       33.90      4.61 o 
   0   2  13       38.08       30.89      1.69 o 
   1   2  13       34.97       39.42      4.35 o 
   2   2  13       24.38       25.94      1.79 o 
   3   2  13       47.33       43.94      2.42 o 
   4   2  13      122.65      108.23      4.88 o 
   5   2  13       41.56       48.44      3.80 o 
   6   2  13        2.60        0.59      2.10 o 
   7   2  13        8.99        8.97      2.22 o 
  -6   3  13       25.14       36.16      5.08 o 
  -5   3  13       15.64       22.44      7.56 o 
  -4   3  13       11.34       12.39      2.50 o 
  -3   3  13        3.93       -0.27      2.06 o 
  -2   3  13       44.27       43.80      2.74 o 
  -1   3  13       16.32       17.41      1.86 o 
   0   3  13       89.13       73.93      2.89 o 
   1   3  13       17.53       18.62      0.98 o 
   2   3  13       44.40       43.52      3.03 o 
   3   3  13        3.67        1.20      1.30 o 
   4   3  13       10.66        6.66      2.13 o 
   5   3  13       15.84       17.90      5.87 o 
   6   3  13       25.34       28.23      4.40 o 
  -6   4  13        3.66        4.76      7.78 o 
  -5   4  13       34.05       27.12      4.68 o 
  -4   4  13       40.50       43.81      5.32 o 
  -3   4  13       86.28       83.96      5.00 o 
  -2   4  13       87.56       82.80      4.74 o 
  -1   4  13        7.36        5.00      2.33 o 
   0   4  13        3.45        3.39      1.18 o 
   1   4  13        7.76        8.16      1.73 o 
   2   4  13       85.80       85.77      2.61 o 
   3   4  13       87.01       81.74      4.49 o 
   4   4  13       39.63       49.08      3.93 o 
   5   4  13       33.83       25.67      3.39 o 
   6   4  13        3.70        2.53      1.38 o 
  -6   5  13        3.14        6.63      3.94 o 
  -5   5  13       39.44       34.49      5.13 o 
  -4   5  13        6.48        8.76      3.68 o 
  -3   5  13        5.95        7.11      4.82 o 
  -2   5  13       32.68       31.26      2.27 o 
  -1   5  13        4.05        6.39      2.08 o 
   0   5  13       91.03       81.28      3.36 o 
   1   5  13        3.33        6.15      1.15 o 
   2   5  13       33.55       39.96      1.89 o 
   3   5  13        5.70        5.94      1.20 o 
   4   5  13        6.84        6.20      1.19 o 
   5   5  13       39.77       34.60      4.11 o 
   6   5  13        3.48        3.60      1.71 o 
  -6   6  13       11.36       10.78      2.24 o 
  -5   6  13        6.24        5.98      1.71 o 
  -4   6  13       22.34       25.98      5.78 o 
  -3   6  13       84.23       91.39      4.34 o 
  -2   6  13       44.02       47.42      2.82 o 
  -1   6  13        2.30        2.40      1.56 o 
   0   6  13       29.05       21.56      3.04 o 
   1   6  13        2.43        4.52      1.01 o 
   2   6  13       44.47       40.12      2.16 o 
   3   6  13       83.14       91.15      4.33 o 
   4   6  13       22.93       22.01      2.12 o 
   5   6  13        5.92        5.43      1.90 o 
   6   6  13       11.83       18.28      3.66 o 
  -5   7  13       17.20       16.10      2.36 o 
  -4   7  13        1.62        0.92      1.58 o 
  -3   7  13        4.34        4.14      1.67 o 
  -2   7  13        2.71        1.70      2.74 o 
  -1   7  13        3.38        7.58      2.56 o 
   0   7  13       37.14       50.31      3.15 o 
   1   7  13        3.56        3.67      1.43 o 
   2   7  13        2.43        4.99      1.85 o 
   3   7  13        4.60        1.74      2.03 o 
   4   7  13        1.89        4.62      3.55 o 
   5   7  13       16.95       15.54      3.96 o 
  -4   8  13       21.61       21.48      2.63 o 
  -3   8  13       14.48       11.82      2.25 o 
  -2   8  13        9.17       12.20      4.57 o 
  -1   8  13       46.17       43.29      6.74 o 
   0   8  13       37.33       37.22      2.73 o 
   1   8  13       46.99       43.89      3.26 o 
   2   8  13        8.32       10.15      2.50 o 
   3   8  13       14.26       10.77      2.44 o 
   4   8  13       21.64       16.45      2.85 o 
  -4   9  13       22.22       27.32      3.10 o 
  -3   9  13        3.65        0.77      1.91 o 
  -2   9  13       11.22       13.49      2.45 o 
  -1   9  13       20.29       22.47      4.42 o 
   0   9  13       11.96       23.29      2.50 o 
   1   9  13       20.20       18.61      2.51 o 
   2   9  13       11.27       12.00      2.40 o 
   3   9  13        3.41        3.92      1.99 o 
   4   9  13       22.37       19.75      3.16 o 
  -3  10  13       42.64       51.22      4.13 o 
  -2  10  13       10.10        7.82      2.70 o 
  -1  10  13       26.02       31.87      3.56 o 
   0  10  13        4.24        6.63      2.84 o 
   1  10  13       25.70       31.42      3.06 o 
   2  10  13        9.75        6.41      2.03 o 
   3  10  13       42.98       50.09      4.29 o 
   0  11  13        2.19        0.58      3.00 o 
   0   0  14        0.61        4.11      2.79 o 
   1   0  14       82.10       80.94      3.10 o 
   2   0  14       11.74       12.86      1.40 o 
   3   0  14       50.31       54.47      2.77 o 
   4   0  14       23.61       16.96      3.59 o 
   5   0  14        0.00       -1.12      3.16 o 
   6   0  14        0.69        0.21      1.75 o 
  -6   1  14        2.28       -0.71      3.56 o 
  -5   1  14       11.81       20.59      6.90 o 
  -4   1  14       35.47       44.80      3.79 o 
  -3   1  14        0.17        0.61      2.25 o 
  -2   1  14        6.22        5.57      1.38 o 
  -1   1  14       19.45       19.44      3.13 o 
   0   1  14        3.26        3.74      1.08 o 
   1   1  14       18.67       17.03      2.05 o 
   2   1  14        6.34        6.74      1.36 o 
   3   1  14        0.30        1.63      1.40 o 
   4   1  14       34.93       40.20      2.70 o 
   5   1  14       11.72       17.61      3.08 o 
   6   1  14        2.84        2.38      1.86 o 
  -6   2  14        9.78       12.62      4.05 o 
  -5   2  14       15.03       18.61      4.18 o 
  -4   2  14       16.36       15.04      2.81 o 
  -3   2  14       10.15        3.33      2.50 o 
  -2   2  14       23.83       15.97      2.04 o 
  -1   2  14       54.89       48.03      2.43 o 
   0   2  14        5.80        4.86      1.15 o 
   1   2  14       55.80       58.12      2.44 o 
   2   2  14       23.20       16.01      1.63 o 
   3   2  14        9.58        7.54      1.77 o 
   4   2  14       15.60       19.85      2.23 o 
   5   2  14       14.98       11.91      3.08 o 
   6   2  14        9.83       11.28      2.60 o 
  -6   3  14        2.88       -0.66      3.57 o 
  -5   3  14       23.32       21.52      4.61 o 
  -4   3  14        7.98        6.13      3.42 o 
  -3   3  14       16.25       14.27      2.69 o 
  -2   3  14       25.01       24.24      3.20 o 
  -1   3  14       74.92       74.83      4.89 o 
   0   3  14        0.43       -0.89      1.07 o 
   1   3  14       75.62       70.08      2.28 o 
   2   3  14       24.97       33.15      2.15 o 
   3   3  14       16.25       17.93      2.48 o 
   4   3  14        8.03        6.90      1.97 o 
   5   3  14       24.12       24.98      6.24 o 
   6   3  14        3.19        4.12      2.56 o 
  -5   4  14        8.20       13.40      4.20 o 
  -4   4  14       19.20       26.44      4.50 o 
  -3   4  14       60.44       65.97      4.64 o 
  -2   4  14       10.21        8.24      1.28 o 
  -1   4  14       22.75       28.15      1.95 o 
   0   4  14       29.43       31.47      2.07 o 
   1   4  14       23.81       22.89      1.31 o 
   2   4  14       10.39        8.57      1.11 o 
   3   4  14       60.39       70.60      3.59 o 
   4   4  14       19.33       16.04      2.17 o 
   5   4  14        7.84       14.04      2.87 o 
  -5   5  14       24.58       28.87      4.99 o 
  -4   5  14        3.66       10.18      3.94 o 
  -3   5  14        7.94       11.01      2.67 o 
  -2   5  14       17.26       18.60      1.87 o 
  -1   5  14       21.52       18.07      2.12 o 
   0   5  14        1.19        1.91      1.32 o 
   1   5  14       22.17       24.21      1.43 o 
   2   5  14       16.66       23.92      2.47 o 
   3   5  14        7.91       10.82      1.37 o 
   4   5  14        3.74        7.04      1.82 o 
   5   5  14       24.56       22.78      2.36 o 
  -5   6  14        6.45        5.60      3.61 o 
  -4   6  14       10.62       10.83      3.72 o 
  -3   6  14       60.17       51.37      3.24 o 
  -2   6  14       46.40       57.40      3.29 o 
  -1   6  14       14.21       16.03      2.18 o 
   0   6  14       22.30       16.68      1.15 o 
   1   6  14       13.81       11.09      1.38 o 
   2   6  14       46.61       47.85      2.50 o 
   3   6  14       60.59       54.00      2.62 o 
   4   6  14       10.54        6.08      1.67 o 
   5   6  14        6.60        4.75      2.88 o 
  -4   7  14       24.31       26.00      3.33 o 
  -3   7  14        4.95        9.28      1.98 o 
  -2   7  14        9.28       10.27      2.19 o 
  -1   7  14       56.62       60.61      3.77 o 
   0   7  14        4.53        8.59      1.39 o 
   1   7  14       55.72       62.25      3.26 o 
   2   7  14        9.45        7.35      2.20 o 
   3   7  14        4.81        4.30      2.19 o 
   4   7  14       24.40       35.31      7.41 o 
  -3   8  14       12.43       14.96      2.37 o 
  -2   8  14       35.70       39.14      4.64 o 
  -1   8  14       12.50       11.41      1.32 o 
   0   8  14        0.41        4.08      2.54 o 
   1   8  14       11.89        8.96      3.03 o 
   2   8  14       35.78       35.08      3.15 o 
   3   8  14       12.51       11.22      2.51 o 
  -2   9  14        7.62       10.69      2.65 o 
  -1   9  14        1.49        2.18      2.35 o 
   0   9  14       33.76       27.92      3.84 o 
   1   9  14        1.47        0.29      2.67 o 
   2   9  14        7.56        9.46      2.44 o 
   1   0  15       53.43       48.18      2.40 o 
   2   0  15        0.09        0.14      1.39 o 
   3   0  15       23.65       27.91      5.20 o 
   4   0  15        1.58        4.07      2.78 o 
   5   0  15       29.49       22.01      5.87 o 
  -5   1  15       14.68       21.62      4.43 o 
  -4   1  15       29.89       39.09      5.21 o 
  -3   1  15       38.18       39.31      4.05 o 
  -2   1  15        9.59       11.56      2.57 o 
  -1   1  15        6.70       11.28      1.41 o 
   0   1  15        0.22        0.34      0.65 o 
   1   1  15        7.26        5.98      1.26 o 
   2   1  15        9.66       10.98      1.56 o 
   3   1  15       37.39       35.15      3.76 o 
   4   1  15       30.30       34.00      3.40 o 
   5   1  15       15.77       16.11      2.49 o 
  -5   2  15        5.72        9.50      3.97 o 
  -4   2  15       17.00       15.11      5.28 o 
  -3   2  15       23.65       18.08      3.81 o 
  -2   2  15        8.34        6.54      1.45 o 
  -1   2  15       17.54       20.50      2.08 o 
   0   2  15       16.65       26.36      1.80 o 
   1   2  15       18.19       13.51      1.04 o 
   2   2  15        9.36        5.54      1.41 o 
   3   2  15       22.41       23.00      2.36 o 
   4   2  15       16.86       17.68      2.82 o 
   5   2  15        5.68        6.35      2.35 o 
  -5   3  15       20.77       22.26      4.69 o 
  -4   3  15       18.71       16.09      4.16 o 
  -3   3  15       18.86       11.99      3.03 o 
  -2   3  15        1.29        0.80      1.25 o 
  -1   3  15       31.72       28.85      2.30 o 
   0   3  15        7.75        8.73      1.47 o 
   1   3  15       32.52       27.39      1.43 o 
   2   3  15        1.30        0.52      0.70 o 
   3   3  15       18.39       13.93      2.28 o 
   4   3  15       19.28       14.81      2.84 o 
   5   3  15       21.30       21.66      3.13 o 
  -4   4  15        1.70        1.22      3.66 o 
  -3   4  15        5.68        5.95      2.50 o 
  -2   4  15       50.32       51.36      2.97 o 
  -1   4  15       12.65       15.07      1.96 o 
   0   4  15        0.00       -0.49      1.25 o 
   1   4  15       13.01        9.73      1.14 o 
   2   4  15       50.61       57.88      2.44 o 
   3   4  15        5.45        2.92      1.25 o 
   4   4  15        1.87        0.62      1.24 o 
  -4   5  15       15.34       15.20      4.84 o 
  -3   5  15       10.65        7.73      7.04 o 
  -2   5  15        9.62       10.71      1.79 o 
  -1   5  15        3.15        4.36      1.79 o 
   0   5  15        0.00        0.05      0.67 o 
   1   5  15        3.10        4.96      1.08 o 
   2   5  15        9.63       10.10      1.72 o 
   3   5  15       10.78        9.62      1.93 o 
   4   5  15       15.54       19.09      2.00 o 
  -3   6  15       33.78       33.12      5.00 o 
  -2   6  15       31.99       32.56      2.66 o 
  -1   6  15        8.72       12.34      2.90 o 
   0   6  15        3.37        2.88      1.15 o 
   1   6  15        8.97        4.78      1.67 o 
   2   6  15       31.62       29.22      2.85 o 
   3   6  15       34.58       35.28      3.18 o 
  -3   7  15       10.48       10.67      2.22 o 
  -2   7  15       19.53       21.60      5.06 o 
  -1   7  15        0.48       -0.03      1.83 o 
   0   7  15       20.89       16.67      1.80 o 
   1   7  15        0.51        0.01      1.81 o 
   2   7  15       19.35       25.72      5.13 o 
   3   7  15       11.14       11.24      2.51 o 
  -1   8  15       10.90       10.22      3.37 o 
   0   8  15        5.05        2.11      2.71 o 
   1   8  15       10.38       10.93      3.81 o 
   0   0  16      108.39      117.72      5.78 o 
   1   0  16        3.48        3.77      1.28 o 
   2   0  16       33.86       36.59      2.71 o 
   3   0  16        4.23        5.62      2.19 o 
   4   0  16        9.77        5.28      4.99 o 
  -4   1  16       27.76       30.66      6.31 o 
  -3   1  16       28.61       26.66      3.80 o 
  -2   1  16        0.43       -1.46      1.46 o 
  -1   1  16        8.09        7.96      1.45 o 
   0   1  16        0.13       -0.38      0.95 o 
   1   1  16        8.40        7.88      1.44 o 
   2   1  16        0.33        0.49      1.67 o 
   3   1  16       29.53       27.39      3.72 o 
   4   1  16       27.82       24.46      2.94 o 
  -4   2  16        1.31        0.29      4.40 o 
  -3   2  16        5.48        2.97      2.78 o 
  -2   2  16       11.70       17.65      3.71 o 
  -1   2  16       24.15       23.48      2.35 o 
   0   2  16        0.35        0.10      1.22 o 
   1   2  16       24.33       23.43      1.72 o 
   2   2  16       11.28       12.12      2.14 o 
   3   2  16        5.27        4.97      2.35 o 
   4   2  16        1.30        5.06      2.40 o 
  -3   3  16       22.71       22.00      3.66 o 
  -2   3  16       55.54       58.18      3.22 o 
  -1   3  16        6.38        8.25      1.90 o 
   0   3  16        6.61        5.07      1.00 o 
   1   3  16        6.45        6.15      1.48 o 
   2   3  16       56.07       54.80      5.17 o 
   3   3  16       22.25       21.81      3.00 o 
  -3   4  16        5.18        3.08      4.84 o 
  -2   4  16        9.45       12.59      1.86 o 
  -1   4  16        6.20        3.83      1.81 o 
   0   4  16       35.41       40.15      2.25 o 
   1   4  16        6.39        7.56      1.50 o 
   2   4  16        9.15        9.17      1.89 o 
   3   4  16        5.15        4.68      1.42 o 
  -2   5  16        9.93       12.39      1.98 o 
  -1   5  16        2.80        2.98      1.86 o 
   0   5  16        0.00        0.94      1.09 o 
   1   5  16        3.17        1.93      1.60 o 
   2   5  16        9.55        8.12      3.74 o 
  -1   6  16        3.67        2.53      1.95 o 
   0   6  16        3.91        0.32      1.22 o 
   1   6  16        3.84        9.00      2.94 o 
   1   0  17       29.62       32.14      3.49 o 
   2   0  17        0.91        0.99      2.15 o 
  -2   1  17        8.09        4.95      2.17 o 
  -1   1  17        0.76       -2.14      2.14 o 
   0   1  17        2.50        6.39      1.40 o 
   1   1  17        0.70        1.80      1.61 o 
   2   1  17        8.22        5.68      2.79 o 
  -2   2  17       31.56       29.83      4.18 o 
  -1   2  17        4.55        4.14      2.64 o 
   0   2  17       70.70       71.39      3.64 o 
   1   2  17        4.70        3.47      1.59 o 
   2   2  17       31.36       35.06      3.73 o 
  -1   3  17        8.35       10.18      3.59 o 
   0   3  17        0.19        1.38      2.53 o 
   1   3  17        8.56        6.03      2.00 o 
                                                 
